# Supplementary material for: Integrated metabolomic and transcriptomic analyses reveal aroma diversity and its regulatory networks in aromatic acidic citrus
Source: Front Plant Sci. 2026 Feb 20;17:1785725. doi: 10.3389/fpls.2026.1785725 (PMC12963248; doi:10.3389/fpls.2026.1785725)
Supplement: Supplementary file 6 [file Table1.xlsx]

## Sheet: Table S1
Table S1 Relative content of detected VOCs in all citrus samples
Compounds	Class I	Formula	CAS	YM-1	YM-2	YM-3	TN-1	TN-2	TN-3	ZYXC-1	ZYXC-2	ZYXC-3	ZR-1	ZR-2	ZR-3	KBS-1	KBS-2	KBS-3	CA-1	CA-2	CA-3	SCM-1	SCM-2	SCM-3	KT-1	KT-2	KT-3	L131-1	L131-2	L131-3	XY-1	XY-2	XY-3	XC-1	XC-2	XC-3
p-Cymene	Terpenoids	C10H14	99-87-6	158.137	155.229	155.101	136.832	132.203	135.193	47.9883	93.5934	90.5946	144.521	153.901	153.642	129.503	147.391	165.245	16.5819	19.586	13.7387	6.64559	5.57122	5.62045	175.074	181.814	184.865	154.953	138.017	151.128	7.43359	6.48873	6.8902	263.528	291.181	262.123
.beta.-Pinene	Terpenoids	C10H16	127-91-3	38.747	37.1754	37.5732	37.0573	35.0166	35.4761	44.3689	45.487	40.4802	32.0066	33.0657	32.1928	155.308	177.077	204.271	92.0663	110.988	75.8328	177.742	155.501	157.56	43.7436	43.0001	43.496	35.8022	33.571	43.1876	33.2253	35.9889	33.108	47.3307	53.9593	45.0043
2,4,6-Octatriene, 2,6-dimethyl-	Terpenoids	C10H16	673-84-7	0.0428683	0.0574761	0.0605642	0.0716571	0.0679279	0.0682081	0.191167	0.206793	0.233482	0.0760313	0.0799642	0.0839869	0.0343493	0.0397161	0.0429925	0.0390492	0.0279344	0.0301847	0.0350039	0.0523486	0.0347548	0.0790747	0.0795758	0.0749771	0.0948981	0.0831413	0.0861258	0.0587451	0.0587884	0.0590962	0.381833	0.392716	0.354994
Bicyclo[3.1.0]hexan-2-ol, 2-methyl-5-(1-methylethyl)-, (1.alpha.,2.beta.,5.alpha.)-	Terpenoids	C10H18O	15537-55-0	431.013	448.694	435.272	422.235	409.941	417.542	573.703	577.846	585.932	415.209	427.996	420.147	203.942	244.724	285.57	8.39264	10.2893	7.25778	1.49017	1.22491	1.23783	479.222	406.618	544.215	344.928	309.602	423.895	358.009	387.724	379.773	753.641	839.213	714.989
2-Butenoic acid, 2-methylpropyl ester	Ester	C8H14O2	589-66-2	2.27627	2.20369	2.22545	2.21237	2.09395	2.10784	2.6126	2.70111	2.39524	1.88522	1.96617	1.93778	7.44264	10.6725	12.2521	5.50018	6.59489	4.52806	9.72724	8.03389	8.18177	2.5802	2.54838	2.58006	2.11961	1.96951	2.53647	1.94568	2.09746	1.93599	2.76715	3.14079	2.63761
Pyrazine, 2-methyl-5-propyl-	Heterocyclic compound	C8H12N2	29461-03-8	8.94366	8.97784	8.79102	8.37172	8.17504	8.31239	12.25	12.163	12.3549	8.85432	9.12666	7.48688	3.91125	4.77143	5.67591	0.211736	0.216644	0.184695	0.0407313	0.030968	0.0321246	8.44746	8.78335	11.7655	7.54286	6.72802	7.55059	7.60371	8.50056	8.31727	16.9017	18.5299	15.6754
1H-Imidazole	Heterocyclic compound	C3H4N2	288-32-4	0.483298	0.47716	0.464828	0.488252	0.46783	0.451837	0.707017	0.715363	0.583914	0.459082	0.487415	0.485192	0.195814	0.251967	0.287316	1.92413	1.70567	1.62217	0.356837	0.292311	0.280107	0.590247	0.610934	0.612345	0.49565	0.440634	0.493877	0.355844	0.349945	0.330806	0.643176	0.679557	0.582742
Butanoic acid, 1-methylbutyl ester	Ester	C9H18O2	60415-61-4	0.804667	0.780395	0.754818	0.818403	0.776755	0.761949	1.21999	1.26039	1.01486	0.742186	0.794075	0.789498	0.284354	0.347536	0.417102	3.29504	3.88903	2.77579	0.509651	0.405792	0.408772	0.95101	1.00568	1.00991	0.808523	0.734369	0.811985	0.525881	0.522463	0.503299	1.30314	1.4509	1.26614
Cyclohexanol, 5-methyl-2-(1-methylethyl)-	Alcohol	C10H20O	1490-04-6	0.025129	0.0264259	0.026876	0.032151	0.032845	0.0280731	0.0618866	0.0614132	0.0688626	0.0271617	0.0394013	0.0380386	0.0241337	0.0205586	0.0234602	0.0480725	0.0586578	0.0427997	0.00988328	0.0100406	0.00913182	0.033363	0.0351501	0.0365764	0.0296172	0.0268489	0.0253709	0.0497524	0.0453697	0.0443931	0.0773433	0.0852609	0.0553163
Bicyclo[2.2.1]heptane, 7,7-dimethyl-2-methylene-	Terpenoids	C10H16	471-84-1	0.627775	0.629423	0.584114	0.697829	0.644452	0.8938	1.05557	1.07651	0.772819	0.613016	0.641897	0.64265	0.336128	0.334764	0.467008	1.87218	2.16961	1.57441	0.3652	0.364869	0.297968	0.804032	0.836074	0.858768	0.662018	0.594432	0.742393	0.426992	0.412138	0.39334	0.957068	1.11058	0.985418
3,4-Dimethyl-1,2-cyclopentadione	Ketone	C7H10O2	13494-06-9	8.64739	8.91103	8.9016	9.5263	9.39818	9.65838	4.04681	3.97955	4.40569	11.605	11.9408	12.0777	0.640747	0.678695	0.72369	2.88531	2.43552	2.62375	0.941723	0.992146	0.936705	10.6288	10.9458	11.1275	12.4745	11.2886	11.3805	3.17934	3.08009	2.89621	1.09625	1.23497	1.04253
4-Pyridinecarbonitrile	Heterocyclic compound	C6H4N2	100-48-1	0.517282	0.508907	0.492068	0.521402	0.499826	0.494213	0.784869	0.811925	0.658546	0.480238	0.519304	0.5217	0.221129	0.262133	0.312514	2.16451	2.52193	1.79222	0.332698	0.36365	0.265156	0.624769	0.642496	0.65867	0.52075	0.476396	0.528383	0.453553	0.437307	0.426491	0.851823	0.951725	0.840104
Cycloheptanecarboxylic acid, 1-amino-	Acid	C8H15NO2	6949-77-5	0.0280334	0.0248767	0.0274605	0.0321651	0.0332397	0.0247512	0.129305	0.135892	0.190372	0.0308815	0.029698	0.0302766	0.023225	0.0335743	0.0616044	0.187866	0.226621	0.193568	0.330223	0.252198	0.273704	0.0378062	0.0432196	0.0367416	0.0281237	0.0242169	0.0280842	0.0731671	0.0634918	0.0677431	0.0152026	0.0177274	0.0161711
Phenol, 3-fluoro-	Phenol	C6H5FO	372-20-3	0.429472	0.414018	0.423658	0.418898	0.402651	0.402463	0.503448	0.519858	0.456059	0.360509	0.372157	0.37233	1.79714	2.18776	2.50653	0.947974	1.13882	0.781186	1.13711	0.775282	0.872984	0.495192	0.489241	0.500264	0.409581	0.372493	0.469657	0.37629	0.392942	0.360737	0.517459	0.736313	0.623588
1,3-Cyclohexadiene, 1,5,5,6-tetramethyl-	Terpenoids	C10H16	514-94-3	3.70443	3.65114	3.52357	3.78044	3.27184	3.18277	6.9611	7.16247	5.78088	3.4804	3.7437	3.38403	1.57104	1.95248	2.42291	16.7178	19.6105	13.603	3.21599	2.70805	2.71258	4.45289	4.64335	4.71537	3.38741	3.42592	4.75594	3.27434	3.18745	3.01729	6.07314	6.86242	6.05561
Cyclooctane	Hydrocarbons	C8H16	292-64-8	0.140158	0.130901	0.136353	0.14413	0.137757	0.130493	0.206783	0.217432	0.17021	0.122677	0.134099	0.130865	0.0667959	0.0910944	0.121725	0.0443761	0.0531932	0.035527	0.0120941	0.0139896	0.0242708	0.168456	0.172587	0.17279	0.136383	0.124046	0.133826	0.0938553	0.0922861	0.0921735	0.204074	0.225748	0.19375
1-Butanol, 3-methyl-, propanoate	Ester	C8H16O2	105-68-0	0.047204	0.0459148	0.0484947	0.0480558	0.0487026	0.0453222	0.0612554	0.0592239	0.0532824	0.0487352	0.049686	0.0496637	0.0248723	0.0312855	0.0313334	0.140493	0.162119	0.120547	0.0395496	0.0631996	0.0377731	0.0547558	0.0623926	0.0649419	0.0482375	0.0488886	0.0487826	0.0498531	0.0483403	0.0439736	0.0588334	0.0666062	0.0622998
Citronellyl butyrate	Ester	C14H26O2	141-16-2	1.13863	1.07572	0.880693	0.839257	0.938119	0.69857	0.954369	0.793622	0.931925	1.89372	1.32055	1.8107	0.835169	0.879134	1.18711	0.769778	0.90137	0.731875	1.23273	1.08686	1.11968	0.957503	1.0587	0.91656	1.01927	0.747563	0.758968	0.0511381	0.0396807	0.0461229	0.0270337	0.0238812	0.0207272
Cyclohexene, 4-[(1E)-1,5-dimethyl-1,4-hexadien-1-yl]-1-methyl-	Terpenoids	C15H24	25532-79-0	32.6501	29.5752	31.0033	38.6783	41.5705	31.4767	146.769	155.767	195.798	46.568	43.5771	47.2023	3.24027	4.68814	8.96163	46.7773	54.2312	45.1684	47.846	40.9313	42.3818	44.3276	47.4638	41.119	32.5666	30.5554	33.6909	4.42179	3.66741	3.74839	0.545594	0.664379	0.734227
6-Nonenal, (Z)-	Aldehyde	C9H16O	2277-19-2	0.264588	0.27554	0.261348	0.292834	0.29783	0.298719	0.167125	0.171255	0.179035	0.380472	0.379733	0.376879	0.0943952	0.105288	0.113063	0.144724	0.166374	0.126594	0.0447649	0.0382608	0.0323249	0.36067	0.322626	0.330564	0.392787	0.361075	0.43644	0.15721	0.133036	0.139537	0.087726	0.0984011	0.0786503
Kessane	Terpenoids	C15H26O	3321-66-2	0.150812	0.13605	0.148412	0.112836	0.114883	0.0793133	0.12849	0.139762	0.161013	0.199466	0.199395	0.189925	0.140273	0.152578	0.176405	0.0586752	0.0615306	0.0536174	0.134208	0.131395	0.136849	0.124206	0.134778	0.117265	0.128007	0.130506	0.110455	0.00424831	0.00495586	0.00647219	0.00336996	0.00634668	0.00469799
4-Methylurazole	Heterocyclic compound	C3H5N3O2	16312-79-1	0.0479324	0.0425668	0.034348	0.0670994	0.0457534	0.0364887	0.158576	0.172679	0.23153	0.0583755	0.0534277	0.0574853	0.0664486	0.0882007	0.172758	0.0587117	0.0560423	0.0609669	0.033088	0.037712	0.0308724	0.0575642	0.0595396	0.0496266	0.0417163	0.0405416	0.0434756	0.017603	0.0142993	0.0169953	0.187245	0.212798	0.200299
cis-3-Hexenyllactate	Acid	C9H16O3	61931-81-5	0.739172	0.754312	0.74487	0.964801	1.1552	1.16262	4.78211	5.03213	5.37128	0.826313	0.874948	1.05916	0.500264	0.497999	0.593413	0.462174	0.542726	0.437568	0.239175	0.226264	0.216526	0.949863	0.954804	0.9794	1.62847	1.50917	1.53965	2.45734	2.59862	2.29134	4.27046	3.94946	4.34694
3-Mercapto-3-methylbutanol	Alcohol	C5H12OS	34300-94-2	0.0471185	0.0467763	0.0462543	0.049549	0.0469305	0.0456365	0.0758824	0.0807873	0.0642725	0.0420487	0.0484669	0.0464935	0.0194113	0.020218	0.0269804	0.196217	0.227911	0.165379	0.0337108	0.0268248	0.0252186	0.0569072	0.0608489	0.065399	0.0488958	0.0443911	0.0541135	0.0453528	0.0337142	0.0289778	0.0779866	0.0885991	0.0735072
Furan, 2-[(methylthio)methyl]-	Heterocyclic compound	C6H8OS	1438-91-1	1.28813	1.24539	1.18743	1.27476	1.22033	1.18795	1.80176	1.8594	1.45565	1.20074	1.27071	1.27294	0.418779	0.501292	0.664909	5.7497	6.672	4.72138	1.19376	1.051	1.00217	1.52742	1.5769	1.59356	1.25592	1.14254	1.14748	1.18519	1.183	1.11417	2.11625	2.4532	2.13609
Aniline	Amine	C6H7N	62-53-3	132.185	129.753	125.146	182.699	174.441	169.81	269.24	277.014	223.757	123.321	132.443	132.528	56.541	69.7198	86.1343	566.826	667.794	468.779	121.422	101.246	93.4441	156.345	165.528	163.809	179.427	161.959	178.638	124.326	121.659	115.48	232.357	261.879	209.969
Allyl 2-ethyl butyrate	Ester	C9H16O2	7493-69-8	0.0844111	0.0796759	0.0793857	0.0838346	0.0794507	0.0770277	0.107324	0.105129	0.0957244	0.0708935	0.0766048	0.076849	0.400375	0.488835	0.561647	0.279145	0.331904	0.237811	0.517746	0.432942	0.42726	0.101185	0.102949	0.105847	0.0826884	0.0735864	0.0813709	0.0825093	0.0790318	0.0747941	0.110392	0.124995	0.107713
Isothiazole, 4,5-dimethyl-	Heterocyclic compound	C5H7NS	27330-47-8	13.2682	17.5273	12.5272	18.1056	17.3077	16.8333	26.6031	27.4377	22.0971	16.6798	13.3044	17.7035	5.27456	6.52507	8.05503	57.4134	67.4719	47.4154	11.3684	10.3018	9.56932	21.3145	22.1451	22.309	17.8061	16.0864	17.9598	12.5367	12.3222	11.6821	23.4139	24.051	21.2913
1-Decyne	Hydrocarbons	C10H18	764-93-2	7.69473	7.51097	7.44794	7.53763	7.15982	7.19727	9.09114	9.34431	8.30686	6.44847	6.73582	6.60568	31.3363	43.1668	47.161	21.2354	25.274	17.5124	41.1949	39.0497	34.5393	8.82638	8.82775	9.05456	7.22901	6.64498	7.79334	6.838	7.0964	6.60696	9.5647	10.9741	9.15538
2-Isopropylpyrazine	Heterocyclic compound	C7H10N2	29460-90-0	16.6622	16.6074	15.9052	16.8556	16.3988	16.0384	24.5997	24.8819	19.9064	15.9234	17.0338	17.1156	6.2081	7.47359	8.94512	78.7987	92.5731	65.5077	16.2308	14.9486	13.7118	20.103	21.2576	21.0244	16.9938	15.3061	17.269	17.3459	17.0148	16.1808	28.8618	32.5251	28.5377
2-Cyclohexen-1-one	Ketone	C6H8O	930-68-7	0.391896	0.377453	0.365294	0.390912	0.370523	0.355645	0.589762	0.604958	0.465383	0.336938	0.362947	0.357998	0.208597	0.265478	0.338049	0.12051	0.145231	0.10204	0.0344104	0.0291519	0.0288827	0.473682	0.472367	0.477802	0.370952	0.340093	0.401492	0.261395	0.269456	0.260546	0.542495	0.619292	0.5321
3-Heptanol, 3,6-dimethyl-	Alcohol	C9H20O	1573-28-0	1.01096	1.00185	0.964999	1.0182	0.972707	0.969632	1.2663	1.28786	1.16909	0.870813	0.926064	0.917038	5.44805	6.06868	7.36605	3.35715	3.94761	2.8354	6.51547	5.69708	5.65371	1.19399	1.25913	1.28966	0.995227	0.89399	0.970013	0.995258	0.965513	0.911672	1.35057	1.54622	1.3304
4-Heptanone, 3-methyl-	Ketone	C8H16O	15726-15-5	4.28749	4.05126	4.10147	4.43266	4.10576	3.92422	6.40341	6.62287	5.06364	3.74168	3.97933	4.01198	2.31737	2.89335	3.68728	1.32842	1.57868	1.16023	0.283574	0.254411	0.242902	5.11416	5.12561	5.25007	4.09115	3.79715	4.37909	2.8999	2.92346	2.83665	6.03111	6.98388	5.82799
1H-Pyrrole-2,5-dione	Ketone	C4H3NO2	541-59-3	0.0151384	0.0211223	0.013778	0.0133304	0.0153177	0.0182036	0.0262892	0.0231824	0.0203883	0.0183861	0.0140982	0.0133592	0.0931149	0.110602	0.127934	0.0611698	0.0690284	0.0515813	0.122995	0.0988483	0.0969802	0.0214751	0.0247452	0.0293668	0.0220006	0.0140807	0.0176077	0.0200904	0.0197246	0.0125239	0.0259555	0.0328073	0.0261898
Bicyclo[2.2.1]heptane, 2,2-dimethyl-3-methylene-, (1S)-	Terpenoids	C10H16	5794-04-7	35.2063	34.4942	33.5505	35.9839	34.3542	33.4143	54.6713	56.4084	45.5223	32.7335	34.8516	34.7253	14.2688	17.563	21.1328	140.81	164.85	117.128	20.2983	18.5396	17.1563	42.2425	43.6916	44.0962	35.3611	32.0943	35.738	29.393	28.5652	27.5828	55.5455	62.025	54.3155
Ethanone, 1,1'-(1,4-phenylene)bis-	Ketone	C10H10O2	1009-61-6	5.4068	4.88168	5.25087	5.94712	5.99701	4.67221	13.8411	14.4304	27.853	5.85038	5.79737	6.12155	6.9256	9.95796	12.808	7.42759	8.51744	5.95387	4.88289	4.64917	3.97325	5.83973	6.41689	5.72674	4.47422	4.15083	4.57216	1.63594	1.31682	1.44125	14.8878	23.7016	15.891
Oxiranecarboxylic acid, 3-methyl-3-phenyl-, ethyl ester	Aldehyde	C12H14O3	77-83-8	0.191165	0.232117	0.244996	0.28416	0.299118	0.231455	0.797808	0.851531	1.08691	0.283562	0.273781	0.299189	0.481832	0.613776	0.956884	0.405113	0.464118	0.382072	0.324219	0.269516	0.271526	0.328538	0.359012	0.327203	0.254142	0.227651	0.238455	0.0908414	0.0824748	0.0852458	0.0996837	0.132337	0.0980894
Bicyclo[3.1.1]heptane, 2,6,6-trimethyl-, (1.alpha.,2.beta.,5.alpha.)-	Terpenoids	C10H18	6876-13-7	3.96083	3.82079	3.82932	3.83938	3.68495	3.69866	4.66539	4.75899	4.21761	3.31454	3.45848	3.37308	15.9276	19.2727	23.759	10.9678	13.0857	9.07549	22.3874	19.597	17.4274	4.54748	4.52573	4.62209	3.73574	3.43849	4.24156	3.46274	3.66764	3.42143	4.90631	5.60254	4.69776
2-Methyl-3-propylpyrazine	Heterocyclic compound	C8H12N2	15986-80-8	1.60121	1.6414	1.61247	1.79306	1.7635	1.81012	0.979225	0.987372	1.05033	2.27269	2.30797	2.30583	0.0380536	0.197576	0.200607	0.466368	0.557954	0.414339	0.197951	0.187718	0.190632	1.8995	1.94239	2.00028	2.36998	2.17568	2.20801	0.560827	0.554772	0.50233	0.283484	0.314977	0.265478
Cyclohexanecarboxaldehyde	Aldehyde	C7H12O	2043-61-0	24.7234	24.2299	23.4874	24.9806	23.8265	23.1878	36.7344	37.8191	30.5265	22.8409	24.3152	24.3115	9.59797	11.8092	14.3121	103.21	121.677	86.3634	16.3107	13.6704	13.7659	29.3665	30.3426	30.643	24.4759	22.0771	24.6053	16.8114	16.5084	20.3898	40.2221	45.0221	39.386
2-Cyclopenten-1-one, 3-methyl-	Ketone	C6H8O	2758-18-1	2.67587	2.62144	2.54425	2.71236	2.40819	2.3399	4.89092	5.04771	4.06936	2.56169	2.67016	2.46206	0.953625	1.1098	1.31986	10.9087	12.8285	9.72016	2.51343	2.0793	1.93608	3.20438	3.36536	3.35346	2.4654	2.43237	2.5493	2.45261	2.42996	2.30546	4.47216	5.10583	4.43617
(E)-1-Methyl-4-(6-methylhept-5-en-2-ylidene)cyclohex-1-ene	Terpenoids	C15H24	53585-13-0	0.509181	0.456431	0.471052	0.60071	0.63262	0.47052	2.16638	2.32523	3.07424	0.653903	0.537443	0.591501	0.727743	0.966405	1.85656	1.42661	1.60383	1.42037	5.88731	5.23554	5.23784	0.680422	0.729127	0.655529	0.504769	0.450217	0.487288	0.103985	0.0975323	0.0905846	0.382999	0.462639	0.431859
3-Octanol, 3,7-dimethyl-	Alcohol	C10H22O	78-69-3	0.451767	0.47599	0.468849	0.506467	0.498833	0.51454	0.20806	0.21215	0.22311	0.644297	0.650501	0.659507	0.0361444	0.187924	0.0414797	0.144121	0.169304	0.135689	0.065465	0.0679039	0.0711825	0.549803	0.571288	0.570297	0.663319	0.60281	0.618994	0.159073	0.161198	0.150296	0.17964	0.185418	0.173842
2,3-Dehydro-1,8-cineole	Terpenoids	C10H16O	92760-25-3	0.563599	0.568664	0.551933	0.584599	0.553898	0.553176	0.759649	0.777553	0.697771	0.494384	0.528322	0.517788	2.83058	3.36123	3.98267	2.06354	2.00349	1.43358	3.5049	3.0845	3.03524	0.66026	0.695941	0.730233	0.587138	0.5222	0.943005	0.552323	0.536691	0.511929	0.783807	0.8738	1.07204
Butanoic acid, anhydride	Ester	C8H14O3	106-31-0	12.159	12.6425	12.6583	13.6179	13.5176	13.8679	5.8466	5.67398	6.18311	17.0245	17.4516	17.6926	0.863096	0.913951	0.970798	4.13371	4.40204	3.75398	1.28988	1.18798	1.27532	15.2139	15.6244	15.8752	18.1241	16.4115	16.8031	4.5796	4.37268	4.1521	1.607	1.81421	1.52934
Pyrazine, 2-methyl-3-(methylthio)-	Heterocyclic compound	C6H8N2S	2882-20-4	0.183182	0.0693639	0.0365144	0.39644	0.363584	0.382334	0.506769	0.55311	1.19574	0.130504	0.0896349	0.288436	0.0384201	0.0411514	0.0423505	0.0351038	0.0446565	0.024769	0.00403763	0.00630155	0.00516176	0.0752161	0.0825722	0.0459317	0.148184	0.134583	0.130034	0.746662	0.675926	0.620007	0.442332	0.505526	0.437807
Benzene, 1,2,4-trimethyl-	Aromatics	C9H12	95-63-6	5.94544	5.92176	5.71804	5.95467	5.66885	5.66883	7.41639	7.53265	6.8127	5.09298	5.41744	5.3185	30.2276	34.5114	41.8243	18.9452	22.2458	15.6642	37.0318	32.8204	32.1619	6.9105	7.21976	7.50732	5.8432	5.19241	5.44735	5.7962	5.57892	5.3172	7.85566	8.90959	7.61826
Propanoic acid, pentyl ester	Ester	C8H16O2	624-54-4	0.408893	0.410651	0.390964	0.425904	0.404052	0.397988	0.619401	0.663564	0.534326	0.382381	0.410935	0.405661	0.188715	0.231469	0.268564	1.54825	1.8255	1.28122	0.268502	0.230371	0.22648	0.487193	0.521926	0.531235	0.422485	0.375895	0.427286	0.356703	0.349989	0.32996	0.656913	0.749945	0.655981
Cyclohexane, 1-ethenyl-1-methyl-2,4-bis(1-methylethenyl)-, [1S-(1.alpha.,2.beta.,4.beta.)]-	Terpenoids	C15H24	515-13-9	0.266777	0.321216	0.256325	0.33467	0.367511	0.249958	1.24374	1.32232	1.93661	0.325294	0.297746	0.325546	0.474296	0.695809	1.44276	3.97811	4.5716	3.87671	8.55188	6.76733	7.05659	0.331149	0.460137	0.377939	0.268687	0.263636	0.295761	0.0784076	0.0467479	0.0566428	0.102744	0.0952945	0.11202
Phenol, 4-(1,1-dimethylpropyl)-	Phenol	C11H16O	80-46-6	0.189537	0.170281	0.186228	0.234782	0.250735	0.189535	0.557132	0.601261	1.11313	0.222913	0.218082	0.233371	0.394101	0.553376	1.14815	1.90389	2.16391	1.83626	5.19998	4.04919	4.1944	0.28504	0.325318	0.268281	0.197681	0.181306	0.191839	0.0433576	0.0308469	0.0351347	0.0602001	0.0620864	0.0687303
Hexanoic acid	Acid	C6H12O2	142-62-1	0.0777204	0.0549096	0.0564226	0.0797143	0.0451391	0.0772711	0.0694514	0.0651988	0.0540619	0.0705987	0.0435622	0.0727573	0.42815	0.478623	0.602569	0.267561	0.317659	0.221202	0.563499	0.478525	0.363281	0.0941489	0.0984545	0.102168	0.0792828	0.0478143	0.0708919	0.0786018	0.247008	0.0513093	0.076901	0.0738653	0.105345
5-Hepten-2-one, 6-methyl-	Ketone	C8H14O	110-93-0	2.48651	2.46561	2.39044	2.50089	2.3798	2.35839	3.10815	3.15485	2.84005	2.12613	2.25755	2.22001	12.3922	14.2702	17.3191	7.81626	9.19827	6.4644	15.2574	13.5546	13.3017	2.88136	3.02086	3.14341	2.43066	2.16667	2.29995	2.40789	2.32126	2.2221	3.27395	3.72465	3.16898
Bicyclo[2.2.1]heptane, 2,2-dimethyl-3-methylene-, (1R)-	Terpenoids	C10H16	5794-03-6	0.95949	0.913191	0.895761	0.989822	0.956394	0.917464	1.52112	1.57885	1.17065	0.861844	0.90846	0.92372	0.412932	0.534934	0.501158	1.9938	2.35632	1.70627	0.493604	0.407907	0.425191	1.16134	1.16716	1.20658	0.959261	0.860561	0.85154	0.615614	0.618445	0.592707	1.31349	1.4731	1.27872
Cyclohexene, 1-methyl-4-(1-methylethylidene)-	Terpenoids	C10H16	586-62-9	54.2642	55.6941	55.2403	60.9635	60.5139	62.0127	36.7817	36.8581	42.5592	76.2764	76.2302	77.4168	3.0489	3.26158	2.37028	16.2616	19.1298	14.7621	5.29904	5.24662	5.22511	77.0115	79.2779	79.8513	79.6237	72.7896	90.9728	20.0632	19.4483	17.2913	9.84946	10.9187	9.62352
4-Octanol	Alcohol	C8H18O	589-62-8	0.024382	0.0238559	0.0193869	0.0224638	0.0242089	0.0245344	0.0261992	0.0315866	0.0282918	0.019385	0.0226233	0.0217269	0.117676	0.137249	0.165009	0.0498148	0.0717247	0.0382585	0.051074	0.0468624	0.0494995	0.0258784	0.0281284	0.0280653	0.0229223	0.0182805	0.0265716	0.0241464	0.0220512	0.0212322	0.046549	0.0443204	0.045928
tert-Butyl carbamate	Ester	C5H11NO2	4248-19-5	0.308823	0.287498	0.29258	0.321059	0.312575	0.296534	0.480293	0.50463	0.370661	0.27546	0.299485	0.306518	0.15502	0.205196	0.2123	0.113377	0.121912	0.0801222	0.0128977	0.0149864	0.0192675	0.376012	0.389907	0.398414	0.309709	0.283469	0.278826	0.207976	0.206529	0.201119	0.446661	0.515612	0.310044
Benzene, 1-ethyl-4-methoxy-	Ether	C9H12O	1515-95-3	12.6778	17.8741	13.1671	19.5162	19.3199	19.76	10.1448	10.4594	13.7995	29.9149	30.3756	30.4609	1.44514	1.64558	1.78043	5.62979	6.46073	5.18681	1.81155	1.71128	1.7457	24.485	24.9461	16.8923	26.4458	28.5455	27.9293	6.84021	6.55097	6.21315	3.59966	3.91913	3.53586
Benzonitrile	Nitrogen compounds	C7H5N	100-47-0	1.52116	1.49673	1.45172	1.53273	1.45492	1.45039	1.89828	1.92355	1.73237	1.29811	1.39131	1.3627	7.84964	9.02959	10.8944	4.93105	5.57387	4.07275	9.69279	8.54134	8.36784	1.76372	1.8609	1.92251	1.50105	1.34335	1.3884	1.48925	1.41991	1.36406	2.02017	2.28906	1.94397
Ethanone, 1-(2-methyl-1-cyclopenten-1-yl)-	Ketone	C8H12O	3168-90-9	8.72179	9.16558	9.14268	9.80965	9.79344	10.0136	0.796547	5.72071	0.749884	10.3826	12.8134	13.1268	0.436731	0.496659	0.570557	2.27204	2.77475	2.05024	0.780255	0.81984	0.856988	11.0372	11.3169	11.4731	13.2987	9.9867	12.8186	2.67832	2.67559	2.47013	1.52106	1.6911	1.44513
.alpha.-Terpineol	Terpenoids	C10H18O	98-55-5	4.66403	4.82583	4.76494	7.78119	7.79058	7.79624	32.7163	33.922	35.8071	6.50122	6.45005	6.85029	3.40809	3.45618	3.9828	3.07635	3.58713	2.93507	0.794843	0.813739	0.791777	5.28857	5.38367	6.0945	10.1628	9.30882	8.57904	18.9374	18.3615	17.7128	28.7649	32.8362	29.0088
Ethanone, 1-(2-thienyl)-	Ketone	C6H6OS	88-15-3	2.78991	2.95844	2.93006	2.01401	2.77551	2.82988	1.10494	1.88248	2.00568	4.12997	4.14564	4.19149	0.352639	0.369057	0.236057	0.921078	1.06072	0.757401	0.269725	0.279384	0.28334	3.43692	3.50988	3.55942	4.27314	3.90483	3.77335	0.962774	0.93381	0.873844	0.953713	1.02006	0.909399
Benzeneethanamine	Amine	C8H11N	64-04-0	10.9223	11.227	11.1667	12.4159	12.2529	12.6483	7.5142	7.4682	8.7659	15.7059	15.5989	16.0329	1.06494	1.21215	1.16954	3.34814	3.94793	3.01721	1.08401	1.09258	1.10179	15.935	16.3565	16.5466	16.3763	14.9295	18.8421	3.92006	3.95035	3.56119	1.97208	2.20993	1.91062
1,2-Ethanediol, diacetate	Ester	C6H10O4	111-55-7	0.0777712	0.0767557	0.074941	0.0732149	0.0709856	0.0707259	0.0893586	0.0926607	0.083043	0.0640861	0.0672103	0.0675896	0.395423	0.467337	0.552689	0.238034	0.272379	0.19964	0.498405	0.444672	0.431431	0.0826593	0.0878929	0.0913583	0.0736948	0.0649663	0.0638535	0.0655319	0.0693349	0.0648359	0.0894458	0.102451	0.089394
Furan, 2-(1-pentenyl)-, (E)-	Heterocyclic compound	C9H12O	20992-69-2	10.0499	9.93533	9.60827	10.0871	9.57301	9.54416	12.4937	12.7394	11.4955	8.58672	9.12619	8.96197	49.9634	56.8141	68.7568	31.3262	36.9597	25.9293	61.0508	54.0823	52.9767	11.6095	12.1727	12.6348	9.83053	8.73373	9.22068	9.76146	9.38398	8.94394	13.2182	15.022	12.8322
Cyclohexanol, 1-methyl-4-(1-methylethylidene)-, acetate	Ester	C12H20O2	10235-63-9	3.18892	2.90281	3.07208	3.98731	4.47661	3.19305	13.9395	17.7329	26.4578	3.56169	3.29495	3.58296	0.0706864	0.111637	0.193622	17.0516	20.2421	21.0652	18.0227	13.8396	14.5263	5.13309	5.62616	4.7082	3.6782	3.39257	3.10866	0.175664	0.1535	0.148035	2.66915	2.54834	2.26268
Anisole	Ether	C7H8O	100-66-3	4.74902	5.84606	4.65018	6.35082	5.99148	5.74346	9.40384	9.73907	7.28012	5.44935	5.84353	5.8432	3.1208	3.90838	5.04505	1.81478	2.13052	1.52017	0.332757	0.338617	0.307678	5.74271	7.5712	7.73358	6.00152	5.35618	5.38616	4.11215	4.14248	4.01456	8.81724	10.3099	8.64254
1,10-Undecadiene	Hydrocarbons	C11H20	13688-67-0	0.593554	0.6129	0.585389	0.550521	0.531908	0.563006	0.728189	0.72932	0.787748	0.57447	0.595396	0.584101	0.209896	0.219281	0.258242	0.0481737	0.0504029	0.0366129	0.0296816	0.0281692	0.0293515	0.652581	0.675282	0.731471	0.603433	0.521092	0.59497	0.556383	0.515175	0.480847	1.07412	1.20058	1.03356
Phenol, 2,5-dichloro-	Phenol	C6H4Cl2O	583-78-8	0.0289703	0.0278075	0.030844	0.0353652	0.0337111	0.0347131	0.0564326	0.0589721	0.0800785	0.039876	0.0394904	0.0385965	0.0165627	0.0206998	0.0199394	0.0474988	0.0577765	0.0381588	0.0356206	0.0202962	0.0304415	0.0369242	0.0384152	0.0385776	0.0486788	0.0363859	0.0343355	0.0537419	0.0564085	0.0522307	0.0720298	0.0887638	0.0743245
2-Epi-.alpha.-funebrene	Terpenoids	C15H24	65354-33-8	1.05029	0.963543	0.994376	1.14758	1.1852	0.919963	3.1498	3.32698	6.08676	1.08094	1.03395	1.09388	3.85299	5.3524	9.99454	4.67838	5.32398	4.65603	7.80609	6.16152	6.43132	1.44482	1.60602	1.37089	1.012	0.913222	0.994161	0.399845	0.314735	0.325433	0.121278	0.149732	0.141577
3-Furancarboxylic acid	Acid	C5H4O3	488-93-7	0.210422	0.209623	0.206984	0.210753	0.198832	0.201557	0.252752	0.257996	0.230115	0.179316	0.191512	0.184231	1.01034	1.17144	1.41295	0.639513	0.728723	0.534558	1.25886	1.10563	1.09812	0.237469	0.255317	0.256186	0.199124	0.18444	0.174088	0.190236	0.194779	0.183357	0.262492	0.302653	0.260123
2-Isopropyl-5-methylhex-2-enal	Aldehyde	C10H18O	35158-25-9	1.6838	1.73743	2.1364	1.89009	1.87361	1.94292	1.08604	1.10144	1.14308	2.43396	2.494	2.5558	0.168653	0.187256	0.206049	0.49594	0.619435	0.411442	0.234993	0.226365	0.238287	2.55234	2.61643	2.61937	2.52712	2.2973	2.97978	0.56111	0.569254	0.500986	0.358533	0.408509	0.339739
Cyclopentene, 1-butyl-	Hydrocarbons	C9H16	2423-01-0	9.92338	9.62273	9.41567	10.4365	9.84394	9.42286	15.3463	15.9515	11.8979	8.95419	9.5869	9.58754	5.10553	6.45761	8.30291	2.96556	3.49006	2.53567	0.601823	0.542683	0.52653	11.9493	12.2997	12.6129	9.77058	8.77209	9.88474	6.7446	6.7439	6.55842	14.3297	16.6677	14.0036
2-Norbornanone	Ketone	C7H10O	497-38-1	7.23943	7.08036	7.02951	7.14914	6.78591	6.83073	8.64982	8.93209	7.95539	6.17007	6.48595	6.33798	34.0227	39.2827	45.2786	21.4976	25.5603	17.7049	42.2007	37.2715	36.5091	8.45208	8.51387	8.73269	6.98564	6.38477	5.9679	6.60888	6.84467	6.36767	9.26537	10.6157	8.85642
Pentanoic acid, 2-hydroxy-4-methyl-, methyl ester	Ester	C7H14O3	40348-72-9	131.717	128.899	127.318	131.034	123.004	123.303	156.634	161.323	144.227	110.871	116.33	114.312	530.622	695.92	748.209	341.975	408.125	281.488	678.057	625.115	569.021	151.093	153.015	157.058	125.297	113.712	103.577	119.399	122.681	114.253	166.23	190.42	159.741
2-Buten-1-one, 1-(2,6,6-trimethyl-2-cyclohexen-1-yl)-, (E)-	Ketone	C13H20O	24720-09-0	0.896769	0.833495	0.824605	0.980778	1.0178	0.846246	3.33109	3.57648	6.10537	0.916874	0.87005	0.910295	2.82999	3.93163	7.52227	6.8917	7.86729	6.67526	15.6074	12.38	12.8443	1.18812	1.34044	1.11857	0.832655	0.749212	0.967583	0.373086	0.287067	0.295287	0.168202	0.200645	0.182937
Disulfide, ethyl 1-methylethyl	Sulfur compounds	C5H12S2	53966-36-2	14.2355	13.845	13.7178	13.9101	13.1523	13.2643	12.7307	17.1479	15.1404	11.7448	12.2826	11.9061	83.5624	101.333	118.389	56.4517	66.7991	47.1027	107.864	92.5383	91.1364	16.0417	16.1566	16.3262	13.1218	12.1406	10.7038	16.4445	12.779	15.0053	17.3943	19.7835	16.5994
Megastigma-4,6(E),8(E)-triene	Hydrocarbons	C13H20	51468-86-1	0.122021	0.131217	0.113917	0.147032	0.164743	0.142342	0.506255	0.641961	0.950584	0.14085	0.127804	0.141335	0.00558672	0.00729436	0.0136372	0.596317	0.69782	0.588099	0.584787	0.450856	0.478222	0.185788	0.202732	0.174623	0.135255	0.127499	0.118993	0.0186611	0.00859812	0.0110427	0.0994821	0.111382	0.094604
2-Butanone, 4-(4-methoxyphenyl)-	Ketone	C11H14O2	104-20-1	0.475456	0.40921	3.96556	5.49777	5.73887	4.22948	13.3345	14.3277	20.7852	4.61009	0.447999	0.515683	0.512364	0.714181	1.56264	15.2651	17.7467	15.3837	12.3624	9.64696	9.99064	4.8447	5.33776	4.45213	0.410766	0.380895	0.437014	1.1711	0.929696	1.0001	7.46542	8.86404	8.0733
2-Nonen-1-ol, (Z)-	Alcohol	C9H18O	41453-56-9	0.35655	0.380146	0.382078	0.480557	0.476733	0.475406	0.77987	0.79138	1.05166	0.551534	0.540702	0.545096	0.205893	0.19594	0.250466	0.676363	0.881879	0.592575	0.199769	0.22499	0.210373	0.46409	0.487361	0.505679	0.62862	0.560049	0.507812	0.792542	0.80829	0.74117	1.21979	1.273	1.2605
3-Acetyl-2,5-dimethyl furan	Heterocyclic compound	C8H10O2	10599-70-9	0.134322	0.134192	0.136381	0.139295	0.141268	0.143649	0.115841	0.0227845	0.0213308	0.167003	0.176824	0.182752	0.0431068	0.045879	0.0413355	0.0822951	0.118173	0.0743136	0.0500972	0.0495065	0.0494306	0.157911	0.222032	0.167402	0.182903	0.166385	0.180776	0.0812701	0.0269034	0.0867879	0.0891219	0.077383	0.0869591
L-Lactic acid	Acid	C3H6O3	79-33-4	0.059405	0.05635	0.0559335	0.0592337	0.0554288	0.0557059	0.0865702	0.0948562	0.0670984	0.0530654	0.0534001	0.0592068	0.0311988	0.0430385	0.0541693	0.0195206	0.0212455	0.0156102	0.0114758	0.00931113	0.0110699	0.0714024	0.0651309	0.0705362	0.0544023	0.051499	0.0588844	0.0424615	0.0405418	0.0396491	0.0801769	0.0975603	0.0830293
Disulfide, methyl propyl	Sulfur compounds	C4H10S2	2179-60-4	14.8928	14.4682	14.0319	15.6639	14.8211	14.1297	23.0139	23.9275	17.8725	13.4167	14.3338	14.3735	7.51033	9.46793	12.2273	4.36121	5.07196	3.70855	0.824511	0.803076	0.68016	17.8385	18.3746	18.9043	14.627	13.0846	13.1791	10.0268	10.0207	9.76656	21.4761	24.8939	21.0957
Pyrazine, 2,5-diethyl-	Heterocyclic compound	C8H12N2	13238-84-1	8.48752	9.8307	9.46257	7.85704	7.68487	7.92744	11.7211	11.6682	12.75	9.34614	9.71113	9.42667	3.18052	3.70558	4.32576	0.789902	0.93485	0.662582	0.456705	0.399317	0.388686	10.5574	11.0037	11.7764	9.75834	8.45118	9.80278	9.09626	8.24757	7.87762	17.6694	19.763	16.9616
3-Hexenoic acid, methyl ester, (E)-	Ester	C7H12O2	13894-61-6	1.0801	1.03723	1.02406	1.11626	1.05541	1.01511	1.63215	1.71207	1.27539	0.951002	1.01828	1.0235	0.550243	0.688741	0.887649	0.313108	0.390946	0.28078	0.067529	0.0668536	0.0645371	1.28467	1.31606	1.33008	1.04573	0.930744	1.0654	0.727321	0.73423	0.703403	1.54598	1.78018	1.50063
Benzene, (2-methylpropyl)-	Aromatics	C10H14	538-93-2	64.4041	64.1074	62.512	71.0246	68.2438	68.3043	145.005	147.799	133.995	63.8355	68.8438	67.8613	1.12746	1.20693	1.30544	1.06013	1.3163	0.86819	1.16369	1.00333	1.10333	75.2764	77.8404	81.5443	72.8825	65.1944	74.8473	5.16554	4.84751	4.72484	52.8916	59.7235	50.6325
Bicyclo[2.2.1]heptane, 2-methyl-3-methylene-2-(4-methyl-3-pentenyl)-, (1S-endo)-	Terpenoids	C15H24	25532-78-9	0.875993	0.788518	0.835733	1.30819	1.36518	0.872736	2.73927	2.91563	4.3385	0.964545	0.929042	1.00239	1.26331	1.77522	3.38976	4.95791	5.69795	4.95648	3.99436	3.13231	3.23494	1.03424	1.12171	0.9321	0.756259	0.714391	0.776624	0.290331	0.194364	0.248691	1.34259	1.59241	1.40844
3-Nonanone	Ketone	C9H18O	925-78-0	0.970591	1.01581	1.0191	1.10234	1.09616	1.12294	0.641717	0.642477	1.48577	1.41996	1.46192	1.49585	0.157132	0.18251	0.217242	0.744344	0.855996	0.645263	0.182956	0.167031	0.173231	1.47905	1.54095	1.54503	1.5111	1.34656	1.74866	0.830854	0.745425	0.71127	0.161251	0.187956	0.152723
1-Propanol, 3-(methylthio)-	Alcohol	C4H10OS	505-10-2	1.46111	1.4616	1.40441	1.47809	1.39757	1.39061	1.82492	1.85466	1.68137	1.25071	1.33377	1.31046	7.41168	8.50779	10.3464	4.67902	5.44148	3.85833	9.14635	8.07334	7.917	1.708	1.79427	1.85148	1.44633	1.27443	1.35458	1.44036	1.38859	1.31289	1.94825	2.2142	1.90469
3-Octanone	Ketone	C8H16O	106-68-3	0.179888	0.174185	0.17647	0.170373	0.166573	0.169566	0.203315	0.214873	0.186635	0.148722	0.153093	0.15441	0.803851	0.987249	1.13968	0.387144	0.461934	0.326131	0.287901	0.341334	0.365531	0.20303	0.200924	0.208859	0.162714	0.155271	0.18996	0.152015	0.155184	0.14574	0.211599	0.24758	0.204356
2-Furanmethanethiol, 5-methyl-	Alcohol	C6H8OS	59303-05-8	2.26742	2.24284	2.17799	2.27151	2.15749	2.14778	2.74274	2.80712	2.5093	1.92983	2.00116	1.97426	11.2631	13.0781	15.8981	6.83945	8.03901	5.97905	14.0936	12.4499	12.1802	2.61153	2.69051	2.8318	2.18447	1.9553	1.93154	2.10036	2.07268	1.97925	2.8919	3.2947	2.78489
Non-8-enal	Aldehyde	C9H16O	39770-04-2	4.4695	4.60637	4.45331	4.19164	4.07363	4.24261	5.523	5.52423	6.0142	4.37683	4.53817	4.41599	1.43354	1.66035	1.91579	0.342857	0.395822	0.294028	0.218778	0.202557	0.189705	4.95599	5.17326	5.52228	4.59415	3.95926	4.53109	4.25894	3.84384	3.69075	8.2496	9.15783	6.03911
2-Hexenoic acid, methyl ester	Ester	C7H12O2	2396-77-2	4.25075	4.11855	4.04373	4.21385	3.96409	3.94932	5.08924	5.23355	4.66298	3.55479	3.73744	3.67188	19.8481	22.9524	26.4045	12.3473	14.5991	10.1959	24.7858	21.9217	21.2753	4.85499	4.97309	5.10342	4.02213	3.63487	3.40648	3.88059	3.91498	3.66284	5.37172	6.18677	5.1913
Hydroquinone	Phenol	C6H6O2	123-31-9	4.41025	4.30098	4.18973	4.62672	4.37023	4.14203	6.68801	7.00069	5.25816	3.94307	4.15899	4.13997	2.31954	2.89789	3.73302	1.3585	1.59163	1.14942	0.278804	0.250473	0.258461	5.32338	5.40747	5.55227	4.29261	3.89006	4.43139	2.94277	2.9706	2.94477	6.31999	7.20184	6.08476
Damascone, .beta.-	Terpenoids	C13H20O	23726-91-2	3.66538	3.40635	3.56799	4.50539	4.60673	3.60528	1.44184	1.52709	2.59528	4.12488	4.02065	4.26764	5.2425	7.18556	13.3203	96.2731	115.167	87.6136	54.5451	43.4587	44.8675	4.30156	4.75868	4.10136	3.15269	2.87299	3.26166	2.16786	1.64465	1.68393	0.147786	0.173206	0.150678
7'-Oxaspiro[cyclopropane-1,4'-tricyclo[3.3.1.0(6,8)]nonan-2'-one]	Ketone	C10H12O2	109637-57-2	0.522478	0.600625	0.647799	0.974391	0.861197	0.506556	3.09506	3.27904	4.36271	0.761721	0.725272	0.777713	1.07784	1.42464	2.69784	1.30022	1.433	1.30046	2.79406	0.282771	2.39608	1.05765	1.13181	0.876996	0.66434	0.707313	0.746572	0.124276	0.121211	0.121443	0.796643	0.965385	0.888982
Benzene, 2-methyl-1,3-dinitro-	Nitrogen compounds	C7H6N2O4	606-20-2	3.7326	3.37823	3.61382	2.73413	2.8742	1.90223	11.4238	12.3541	17.4268	4.16507	3.97431	4.19217	4.54851	6.52039	12.9658	7.90881	9.11604	7.91187	6.42975	5.07542	5.19868	4.17424	4.63043	3.74837	3.17592	2.91183	3.1591	1.06218	0.848203	0.915234	9.41448	11.0396	9.87933
Bicyclo[3.1.0]hexane, 4-methylene-1-(1-methylethyl)-	Terpenoids	C10H16	3387-41-5	49.7089	48.7671	47.3382	50.9981	48.5976	47.3104	77.135	79.4299	63.4651	46.1802	49.3133	49.271	19.0769	23.4797	28.344	201.915	236.993	167.951	28.9167	26.3049	24.3031	59.5096	61.8682	62.3237	50.0977	45.4281	50.1688	30.4554	29.8432	28.2298	78.9889	88.094	77.2601
Creosol	Phenol	C8H10O2	93-51-6	0.524838	0.544408	0.531691	0.727542	0.71967	0.701879	3.45108	3.63225	3.90523	0.606645	0.629976	0.652688	0.384912	0.389279	0.445409	0.313809	0.368862	0.300294	0.0558759	0.0593127	0.0626258	0.665546	0.67742	0.670092	1.25053	1.06779	1.09423	1.77466	1.88127	1.67904	2.57038	2.95208	3.14477
Bicyclo[3.1.0]hex-2-ene, 2-methyl-5-(1-methylethyl)-	Terpenoids	C10H16	2867-05-2	59.1421	56.0617	56.8005	60.1624	56.7947	54.565	88.3378	93.202	69.2107	51.9198	54.6771	54.2779	30.9648	38.8865	51.7945	20.6585	24.0603	17.5479	3.98487	3.77477	3.36447	71.0836	70.0602	71.7943	55.7573	51.8802	63.3688	37.5863	38.8979	38.1572	82.1355	94.0241	77.776
1-Octen-3-one	Ketone	C8H14O	4312-99-6	0.290598	0.288003	0.274495	0.294987	0.277037	0.277603	0.349062	0.362089	0.326654	0.246471	0.259586	0.254121	1.48095	1.73906	2.11438	0.924537	1.10014	0.764571	1.86299	1.68403	1.59892	0.334809	0.334968	0.345838	0.278156	0.24695	0.304533	0.263659	0.26399	0.253174	0.358626	0.411081	0.338026
S-Methyl methanethiosulphonate	Ester	C2H6O2S2	2949-92-0	1.25852	1.30399	1.25446	1.19379	1.1611	1.20088	1.66589	1.66129	1.80565	1.25153	1.29305	1.25311	0.403494	0.45833	0.538868	0.0961743	0.115216	0.0810508	0.0602889	0.0475624	0.0496153	1.39453	1.45343	1.55876	1.30863	1.14213	1.3045	1.21387	1.10028	1.04642	2.41046	2.67758	2.30516
1,7-Octadiene, 2-methyl-6-methylene-	Terpenoids	C10H16	1686-30-2	36.4882	35.4766	34.8194	36.2238	34.0557	34.4783	43.5802	44.8495	40.0699	30.6925	32.2614	31.753	166.924	192.135	220.663	104.691	123.996	86.2087	207.601	183.819	179.002	41.8274	42.7162	44.0441	34.7783	31.3835	29.3581	33.5456	33.7616	31.7058	46.3396	53.1114	44.7985
4-n-Propylacetophenone	Ketone	C11H14O	2932-65-2	1.94685	1.79688	2.40846	2.65949	2.69829	2.24145	9.40035	9.71708	17.4994	2.43779	1.81118	2.46412	9.42957	12.8177	23.4059	3.22977	3.74685	2.95561	2.52471	1.9454	2.02116	3.13929	3.55385	3.19732	2.37171	2.09004	2.25556	1.66553	1.2999	1.29786	0.0964133	0.114829	0.112101
Cyclohexanone, 5-methyl-2-(1-methylethenyl)-	Terpenoids	C10H16O	529-00-0	0.0264107	0.0271238	0.0337065	0.0304639	0.0340229	0.0348358	0.0592628	0.062458	0.0721126	0.0432995	0.0338565	0.0365194	0.0443735	0.0386883	0.0466802	0.0371337	0.0386756	0.0324387	0.048707	0.0477098	0.0532629	0.0386177	0.039338	0.0384398	0.0421725	0.0389348	0.0374961	0.0907102	0.0949109	0.0848824	0.157286	0.158448	0.142502
2,4-Undecadienal, (E,E)-	Aldehyde	C11H18O	30361-29-6	2.08817	1.9631	2.00339	2.53918	2.57739	2.0866	0.847486	0.887908	1.50346	2.31573	2.25208	2.39724	2.95907	4.04145	7.38883	57.4871	68.6808	52.5767	25.5224	25.8196	26.6691	2.39	2.67658	2.32026	1.74893	1.61279	1.82388	1.21311	0.93172	0.955416	0.141914	0.152711	0.150301
Benzene, nitro-	Nitrogen compounds	C6H5NO2	98-95-3	11.8862	12.1528	11.7589	11.1111	10.8176	11.2293	14.5384	14.4307	15.7023	11.5854	12.0667	11.7229	4.30103	4.35289	4.99305	1.04354	1.20634	0.85657	0.597879	0.53169	0.491068	13.2039	13.796	14.7183	12.2224	10.6524	12.0253	11.3344	10.2579	9.81823	22.0703	24.2399	16.0913
(1S,2E,6E,10R)-3,7,11,11-Tetramethylbicyclo[8.1.0]undeca-2,6-diene	Terpenoids	C15H24	24703-35-3	64.5784	58.8906	60.4955	76.0541	68.5462	62.4725	209.094	226.391	362.305	74.2637	86.5001	93.5726	4.89417	6.71483	12.7801	93.2595	105.834	90.3498	35.978	30.2088	31.2066	85.5425	92.6096	80.952	63.0123	58.1742	60.0631	8.54959	7.09269	7.29197	0.703722	0.836341	0.765786
2-Propenoic acid, 3-phenyl-	Acid	C9H8O2	621-82-9	2.64465	2.45719	2.56053	4.31497	4.36555	3.51728	2.70952	2.84571	4.23699	3.9937	3.91273	4.12401	3.44198	5.64323	10.1766	82.6541	98.7782	78.7407	45.1814	37.7832	39.559	4.15317	4.64496	4.04381	3.05553	2.7724	2.85298	1.70254	1.30547	1.06385	0.306013	0.355212	0.307978
.gamma.-Elemene	Terpenoids	C15H24	29873-99-2	0.599833	0.573054	0.608091	0.757308	0.785479	0.615411	0.255122	0.265168	0.46386	0.705688	0.690524	0.728996	0.904681	1.22863	2.25217	16.3065	19.5683	14.8838	8.93147	7.11721	7.37374	0.730062	0.834142	0.70821	0.541439	0.498616	0.477326	0.376875	0.276157	0.287388	0.0395088	0.0615881	0.0507118
1,5-Pentanediol	Alcohol	C5H12O2	111-29-5	22.0299	21.5379	21.3345	21.7175	20.6357	20.7322	26.3863	27.1151	24.2404	18.7026	19.5244	19.2216	98.3442	112.993	139.406	62.6326	74.5371	51.6182	122.059	115.451	105.537	25.535	25.7942	26.4772	21.1491	19.2453	17.8387	20.0943	20.6396	19.2971	28.0632	32.0633	26.8846
Phenol	Phenol	C6H6O	108-95-2	3.20742	3.13598	3.11011	3.15426	3.00893	3.03044	3.84971	3.95256	3.52413	2.74694	2.8422	2.80811	15.0253	18.4188	21.3911	9.89678	11.7149	8.16895	19.9412	17.5322	16.6934	3.73369	3.78998	3.86796	3.11226	2.82179	2.63871	2.9532	3.0139	2.83708	4.09828	4.71173	3.91795
5-Nonen-2-one	Ketone	C9H16O	27039-84-5	3.55616	3.63147	3.49921	3.30839	3.21969	3.34718	4.32853	4.30095	4.67007	3.41298	3.55337	3.44458	1.28922	1.47339	1.70533	0.264055	0.316295	0.234463	0.18114	0.159521	0.148517	3.93985	4.09156	4.40162	3.63417	3.16555	3.47729	3.35139	3.06555	2.92762	5.05762	7.0125	4.99017
Butanoic acid, 3-methyl-, 1-ethenyl-1,5-dimethyl-4-hexenyl ester	Ester	C15H26O2	1118-27-0	21.4054	19.8294	20.7657	11.0217	11.8747	22.7469	75.6778	81.2094	116.552	24.156	23.0124	24.4291	26.2768	36.8757	75.5537	46.1026	52.922	45.9654	36.9836	29.0717	29.9298	24.2637	26.7702	22.1389	18.3914	16.959	18.6719	6.02084	4.81876	5.28952	51.8241	81.5548	73.3169
Butanoic acid, 1-phenylethyl ester	Ester	C12H16O2	3460-44-4	0.0628272	0.057075	0.0762696	0.0839742	0.0866757	0.0712735	0.290158	0.298448	0.539746	0.0772924	0.0762562	0.0797408	0.289277	0.399097	0.733023	0.102991	0.119595	0.0972187	0.0828366	0.0645737	0.0649566	0.100417	0.117463	0.103161	0.0735924	0.0687933	0.0725873	0.0522748	0.0442449	0.0435605	0.00784712	0.00455171	0.00771052
3-Hexen-1-ol, formate, (Z)-	Ester	C7H12O2	33467-73-1	0.601857	0.584059	0.565253	0.628641	0.600355	0.572057	0.927512	0.974249	0.714737	0.536856	0.575141	0.582569	0.299584	0.382966	0.488947	0.179005	0.209292	0.150863	0.0377926	0.0350239	0.0387955	0.720835	0.740862	0.759169	0.593948	0.52223	0.52961	0.402564	0.401469	0.39257	0.864159	1.00869	0.851881
3-Buten-2-one, 4-(2-furanyl)-	Ketone	C8H8O2	623-15-4	0.691548	0.712176	0.708879	1.22814	1.01602	1.02618	4.34621	3.53662	4.94457	0.950769	0.942484	1.00144	0.491584	0.495212	0.569177	0.433264	0.519599	0.413997	0.0687868	0.121255	0.0712571	0.898511	0.912558	0.914072	1.71421	1.59475	1.59996	2.46635	2.50331	2.30241	4.61294	5.28302	4.67577
Butane, 1,1'-oxybis[4-chloro-	Ether	C8H16Cl2O	6334-96-9	1.09248	1.03408	1.09601	1.38367	1.41102	1.10681	0.480122	0.502173	0.859645	1.27492	1.25829	1.31781	1.61867	2.20731	4.03197	28.2609	33.9582	25.6901	15.7578	12.5228	12.9485	1.3244	1.47995	1.28952	0.982802	0.899643	0.849967	0.67558	0.503371	0.516046	0.0705336	0.0751985	0.075633
Acetic acid, cinnamyl ester	Acid	C11H12O2	103-54-8	0.201356	0.190735	0.200818	0.212054	0.216096	0.207753	0.667247	0.68045	0.999169	0.224361	0.215414	0.227117	0.290818	0.409779	0.767982	0.399843	0.474016	0.410239	0.332442	0.276769	0.624133	0.258808	0.277582	0.227638	0.189192	0.177349	0.192224	0.0769215	0.0711071	0.0729074	0.564543	0.660882	0.56505
Naphthalene, 1,2,3,5,6,8a-hexahydro-4,7-dimethyl-1-(1-methylethyl)-, (1S-cis)-	Terpenoids	C15H24	483-76-1	2.07731	1.82676	1.95143	2.34635	2.54376	1.87857	8.72798	7.74776	12.4167	2.59007	2.3884	2.59332	4.2359	5.11219	11.3311	4.2268	4.83297	4.07754	3.56377	2.95593	3.08718	2.86437	2.96803	2.69011	1.99897	1.81739	2.02007	0.430064	0.374702	0.521044	0.33589	0.408247	0.360008
cis-3-Hexenyl cis-3-hexenoate	Ester	C12H20O2	61444-38-0	0.185108	0.170377	0.157929	0.189264	0.197982	0.153046	0.396375	0.420632	0.670897	0.17865	0.165394	0.164625	0.334056	0.46204	0.875856	0.683385	0.791308	0.693623	1.64231	1.30714	1.34901	0.212663	0.242606	0.185709	0.165205	0.159838	0.178681	0.0444753	0.0388461	0.0404533	0.0230348	0.0314888	0.026137
1-Propanone, 1-(4-methoxyphenyl)-	Ketone	C10H12O2	121-97-1	0.216546	0.199207	0.205541	0.289011	0.308522	0.220244	0.866794	0.977615	1.30244	0.222457	0.242003	0.261292	0.305233	0.44738	0.956871	1.68155	1.91784	1.7546	5.38872	4.49505	4.63846	0.278881	0.299526	0.312624	0.235862	0.218309	0.204755	0.0312839	0.0293322	0.0249105	0.132815	0.162482	0.166359
Benzoic acid, methyl ester	Ester	C8H8O2	93-58-3	11.2419	11.3792	10.8005	10.4359	10.208	10.5103	12.9252	12.8719	13.5272	10.2436	10.6765	10.0695	4.25314	4.93905	5.69701	1.03993	1.19978	0.874576	0.641308	0.542656	0.471545	11.9357	12.1323	13.3598	10.9023	9.51724	9.3285	9.53531	8.9626	8.56402	20.2039	19.6801	16.9862
Phenol, 2,4-bis(1-methylethyl)-	Phenol	C12H18O	2934-05-6	3.66928	3.44024	3.61922	4.47487	4.56733	3.71306	1.6322	1.7075	2.53523	4.16655	3.99243	4.2462	6.58783	8.14016	10.9667	90.5294	106.932	83.8888	58.6623	46.9456	48.6402	4.36828	4.86132	4.18308	3.20253	2.90453	3.13602	2.16976	1.65554	1.69128	0.298233	0.321051	0.263542
Cadina-1(10),6,8-triene	Terpenoids	C15H22	1460-96-4	0.599222	0.80118	0.864712	1.13178	1.21302	0.856393	3.53728	3.75103	5.00522	1.08652	1.00073	1.09063	1.20642	1.57409	3.00589	1.40489	1.6267	1.39597	1.61779	1.36779	1.36436	1.20586	1.28756	1.10725	0.86311	0.81447	0.87902	0.191633	0.166045	0.182065	1.10267	1.29504	1.2027
Cyclohexanol, 5-methyl-2-(1-methylethyl)-, (1.alpha.,2.beta.,5.beta.)-	Alcohol	C10H20O	3623-52-7	0.0638659	0.0649166	0.0616473	0.104145	0.102644	0.104499	0.422559	0.444715	0.465024	0.0802635	0.0735988	0.0897478	0.0367402	0.0440175	0.0483706	0.0370436	0.0476787	0.0347598	0.0153608	0.0140071	0.0164691	0.0837373	0.0808771	0.0837158	0.134636	0.127226	0.127	0.2034	0.204189	0.189375	0.336446	0.391576	0.348427
Benzenemethanol, 4-(1,1-dimethylethyl)-.alpha.-methyl-	Alcohol	C12H18O	34386-42-0	0.030381	0.0331672	0.0336174	0.0394582	0.0389581	0.0311064	0.10636	0.123677	0.194576	0.0385987	0.0371232	0.0381665	0.112929	0.151436	0.282547	0.165022	0.186812	0.155789	0.37104	0.293962	0.303263	0.0476456	0.0550005	0.0479292	0.0327366	0.0324776	0.0346589	0.0141018	0.0113537	0.0124286	0.00630416	0.00526546	0.0072221
Propylamine, 3-chloro-2,2,3-trifluoro-N,N,1,1-tetramethyl-	Amine	C7H13ClF3N	32786-66-6	0.655677	0.614402	0.631977	0.672537	0.626762	0.608195	0.976087	1.0255	0.747831	0.587193	0.620104	0.615404	0.355102	0.440482	0.593126	0.253009	0.296034	0.210003	0.0599645	0.0486697	0.0511858	0.80802	0.811022	0.832391	0.653286	0.621107	0.772252	0.431633	0.451652	0.448853	0.980886	1.12256	0.926917
2,4-Dimethylcyclohex-3-ene-1-carbaldehyde	Aldehyde	C9H14O	68039-49-6	0.270782	0.442724	0.439924	0.419652	0.481143	0.419141	0.228751	0.284573	0.301313	0.475466	0.478922	0.486319	0.0300545	0.0354844	0.0415027	0.126849	0.147807	0.110132	0.0523311	0.0428807	0.0503103	0.539129	0.554725	0.550985	0.500099	0.46386	0.449987	0.150994	0.147387	0.144004	0.0897193	0.0879554	0.0930184
Benzene, 1-(1,5-dimethylhexyl)-4-methyl-	Terpenoids	C15H24	1461-02-5	3.04726	2.74788	2.94119	3.27778	3.3312	3.20411	9.91922	7.93807	15.7215	3.34861	3.23998	3.39544	4.00118	5.72839	11.3064	5.37324	6.20959	5.34567	4.43822	3.46899	3.57939	3.67864	4.04308	3.3648	2.80166	2.33994	2.5499	0.961682	0.775985	0.849866	8.25674	9.88833	8.88754
2-Acetylbenzofuran	Heterocyclic compound	C10H8O2	1646-26-0	0.154615	0.148891	0.148979	0.171456	0.168337	0.160533	0.417555	0.455201	0.743626	0.159191	0.153557	0.156417	0.580698	0.769967	1.87161	0.318498	0.373339	0.314593	0.519889	0.403046	0.421629	0.206791	0.228554	0.19641	0.148522	0.134176	0.135876	0.0946501	0.0669689	0.077102	0.00305949	0.00403016	0.00518355
Benzene, (2-isothiocyanatoethyl)-	Ester	C9H9NS	2257-09-2	2.78837	2.50334	2.7205	2.90341	2.9464	2.34924	6.72875	7.18812	14.1501	3.13908	2.9875	3.38512	3.57075	5.16843	9.5967	3.45201	4.04549	3.29557	2.65024	2.16075	2.19534	3.29426	3.59737	2.97989	2.49351	2.31805	2.53969	0.334665	0.293673	0.287608	10.0706	11.9145	10.7194
Humulene	Terpenoids	C15H24	6753-98-6	2.64729	2.43682	2.59638	3.64666	3.75777	2.91838	9.01421	9.55301	14.0278	3.05786	2.94233	3.11479	3.88232	5.44073	10.5782	15.3034	17.8943	15.0294	12.0451	9.68169	9.92553	3.24004	3.53257	2.96851	2.36895	2.17013	2.41869	0.699119	0.580539	0.59128	4.87777	5.78158	5.15048
2,5-Dimethylfuran-3-thiol	Heterocyclic compound	C6H8OS	55764-23-3	7.75881	7.779	7.4102	10.1253	6.98777	9.39834	14.2522	14.6477	11.9596	6.76551	7.24986	7.28986	3.07969	3.71383	5.86541	28.7141	33.5445	25.2561	7.59541	6.39909	5.83706	9.35784	9.07707	9.00469	7.32615	6.55824	10.1398	7.48814	7.39446	6.98638	13.2171	15.1188	13.1697
(1R,3aS,8aS)-7-Isopropyl-1,4-dimethyl-1,2,3,3a,6,8a-hexahydroazulene	Terpenoids	C15H24	36577-33-0	21.5102	19.7737	20.726	25.5739	27.3592	21.0567	80.2835	85.411	109.456	30.7152	29.5568	31.6738	1.8726	2.52036	2.80079	32.8682	37.9577	32.1367	0.0443602	0.0382473	0.0420591	29.5238	32.049	27.6601	21.5785	20.0344	21.6586	2.85675	2.43789	2.46684	0.243281	0.274449	0.244445
Butanoic acid, 1,7,7-trimethylbicyclo[2.2.1]hept-2-yl ester, endo-	Ester	C14H24O2	13109-70-1	1.86522	1.68554	1.81424	2.02912	2.05576	1.99831	4.69394	4.8987	9.84078	2.095	1.98032	2.1176	2.39704	3.46085	6.89121	3.48402	4.02785	3.50399	2.83816	2.2318	2.3273	2.24244	2.4508	2.02632	1.71085	1.57477	1.7215	0.562003	0.465387	0.500077	5.06468	5.91061	5.36796
(3aS,8aS)-6,8a-Dimethyl-3-(propan-2-ylidene)-1,2,3,3a,4,5,8,8a-octahydroazulene	Terpenoids	C15H24	395070-76-5	0.567044	0.521177	0.562804	0.758271	0.816697	0.571978	2.80855	3.04087	4.17817	0.65699	0.583754	0.655216	0.0745264	0.116472	0.198541	2.50971	2.80064	2.68503	2.33103	1.90085	1.94735	0.932179	0.993339	0.847873	0.659004	0.617354	0.692542	0.0243864	0.015022	0.0249685	0.487687	0.581638	0.52638
Mandelic acid	Acid	C8H8O3	90-64-2	2.0848	1.89943	1.99772	2.43807	2.48257	1.84418	10.0022	10.8571	15.8037	2.23063	2.07526	2.22996	1.72636	2.43529	4.66002	14.8262	17.1079	14.2947	27.4992	21.485	22.5613	2.83756	3.16307	2.68005	2.10521	1.93678	2.00629	4.93655	4.03438	4.29132	0.803775	1.23845	1.16038
Bicyclo[2.2.1]heptan-2-one, 3,3-dimethyl-	Ketone	C9H14O	13211-15-9	0.343511	0.354372	0.338637	0.315821	0.313394	0.326103	0.397974	0.455455	0.415295	0.308373	0.317003	0.31325	0.124037	0.145782	0.164309	0.0231742	0.0189081	0.0190818	0.0160377	0.0163204	0.0145787	0.372394	0.371125	0.409118	0.333529	0.287146	0.290798	0.299905	0.272247	0.25636	0.600797	0.682853	0.663021
Bicyclo[3.1.1]heptane, 6-methyl-2-methylene-6-(4-methyl-3-pentenyl)-, [1R-(1.alpha.,5.alpha.,6.beta.)]-	Terpenoids	C15H24	55123-21-2	3.72545	3.33246	3.6024	4.31633	4.42757	3.77006	10.0305	10.5955	18.8635	3.93435	3.90303	4.12046	4.65857	6.25952	9.30706	4.60824	5.31306	4.60705	3.75596	2.96242	3.03257	3.90851	4.30916	3.50304	2.9889	2.77808	3.03655	1.10948	0.873917	0.970703	11.07	12.9504	11.6854
Vinyl trans-cinnamate	Ester	C11H10O2	17719-70-9	0.253544	0.230656	0.245149	0.348889	0.335405	0.267149	0.787481	0.863264	1.21015	0.291915	0.285716	0.286195	0.318568	0.44982	0.906319	0.511354	0.585899	0.506915	0.412525	0.3222	0.334865	0.282791	0.308824	0.275783	0.2195	0.203672	0.221069	0.074008	0.0688086	0.0684506	0.622841	0.755683	0.673557
.beta.-Guaiene	Terpenoids	C15H24	88-84-6	2.77886	3.17357	3.31759	4.02258	4.17338	2.44258	16.8932	18.3	26.7962	3.73755	3.44813	3.72502	2.21663	4.05149	7.83213	25.2706	28.9255	24.42	46.8443	36.7334	38.5047	4.72331	5.32495	4.45928	3.46884	3.23406	3.40453	8.30731	6.79467	7.2114	1.3824	1.62505	1.42677
Propanoic acid, 2-methyl-, 3,7-dimethyl-2,6-octadienyl ester, (Z)-	Ester	C14H24O2	2345-24-6	1.71584	1.5754	2.03145	2.47531	2.5667	1.51547	10.2203	11.1486	16.2215	2.28811	2.11464	2.27449	1.33778	2.45429	4.80369	15.2102	17.484	14.7587	28.2407	22.1994	23.2638	2.91266	3.25999	2.70552	2.12662	1.97868	2.05586	5.00297	4.09853	4.32403	0.860834	1.00563	0.89793
Naphthalene, 1,2,3,5,6,7,8,8a-octahydro-1,8a-dimethyl-7-(1-methylethenyl)-, [1R-(1.alpha.,7.beta.,8a.alpha.)]-	Terpenoids	C15H24	4630-07-3	21.5102	19.7737	20.726	25.5739	27.3592	21.0567	80.2835	85.411	109.456	30.7152	29.5568	31.6738	1.8726	2.52036	2.80079	32.8682	37.9577	32.1367	0.0443602	0.0382473	0.0420591	29.5238	32.049	27.6601	21.5785	20.0344	21.6586	2.85675	2.43789	2.46684	0.243281	0.274449	0.244445
Butanoic acid, 2-methyl-, 2-phenylethyl ester	Ester	C13H18O2	24817-51-4	0.168599	0.151838	0.161922	0.206722	0.212451	0.148796	1.03326	1.12912	1.35798	0.19437	0.165894	0.193715	0.137873	0.204957	0.489595	1.61243	1.84699	1.55898	2.99486	2.32625	2.44912	0.304754	0.329031	0.224535	0.22151	0.203838	0.216016	0.528714	0.431915	0.462517	0.111334	0.121935	0.113876
Isopropyl phenyl ketone	Ketone	C10H12O	611-70-1	0.0760291	0.0716424	0.0720341	0.0895538	0.0880162	0.0941401	0.186494	0.14064	0.216809	0.107455	0.104337	0.10323	0.041145	0.0435332	0.0488362	0.128361	0.157739	0.105373	0.0198696	0.0314135	0.0284299	0.0868682	0.0966428	0.101714	0.119248	0.112435	0.112572	0.137208	0.137491	0.124622	0.188289	0.236464	0.193193
Butanoic acid, 5-hexenyl ester	Ester	C10H18O2	108058-75-9	0.00861688	0.0081819	0.0071328	0.0475293	0.0396782	0.0495232	0.21884	0.231521	0.267572	0.0108523	0.0136754	0.0133144	0.0113716	0.0117881	0.0129332	1.81203	2.2189	1.57987	5.9963	5.32021	5.33496	0.00840063	0.00850851	0.00900828	0.071548	0.0547531	0.0637969	0.0421558	0.0414707	0.0376677	0.158286	0.181552	0.175575
Butanoic acid, 2-methyl-, 3,7-dimethyl-2,6-octadienyl ester, (Z)-	Terpenoids	C15H26O2	51117-19-2	0.390822	0.353956	0.387984	0.527022	0.480839	0.409132	1.0929	1.15475	1.67818	0.443603	0.409982	0.455046	0.00800786	0.00838697	0.013073	8.69563	10.007	8.25428	7.71491	6.75309	6.81094	0.54436	0.588016	0.601743	0.483205	0.383008	0.391298	0.00666589	0.0044661	0.00431468	0.273329	0.317645	0.284039
Naphthalene, decahydro-4a-methyl-1-methylene-7-(1-methylethylidene)-, (4aR-trans)-	Terpenoids	C15H24	515-17-3	10.8641	9.87474	10.8066	13.1726	13.6618	10.8769	42.5773	44.5824	51.9144	15.6353	14.8842	16.3026	2.95462	3.18841	4.14188	21.3846	24.5233	20.2172	15.1721	12.6016	9.50187	14.7171	16.1624	13.9284	11.0832	10.2817	10.8831	1.73584	1.468	1.49151	0.232019	0.27703	0.24924
Octanoic acid, 2-hexenyl ester, (E)-	Ester	C14H26O2	85554-72-9	1.4797	1.3486	1.39304	1.85621	1.94722	1.45724	1.53042	1.61351	3.02101	1.58726	1.4415	1.60468	0.0265243	0.0279474	0.0597792	19.9264	29.8102	25.3852	20.5716	16.6197	17.2202	2.2859	2.46011	2.151	1.69795	1.59541	1.66594	0.0251118	0.0245612	0.0270664	1.07497	0.949405	1.16622
.alpha.-Pinene	Terpenoids	C10H16	80-56-8	165.849	157.411	159.304	168.649	159.06	152.88	302.823	315.295	234.194	144.743	188.01	188.277	98.4334	123.757	143.979	57.1039	66.5195	48.5332	11.0184	10.9276	9.25358	197.41	241.437	247.624	191.308	144.325	175.938	131.349	131.369	105.968	227.316	260.868	276.396
Cyclohexanol, 1-methyl-4-(1-methylethylidene)-	Terpenoids	C10H18O	586-81-2	4.25573	4.40605	4.30966	6.58566	6.49265	6.55979	24.5013	25.2264	33.8968	5.30714	5.36715	5.65137	3.09277	3.13596	3.62512	2.80159	3.29066	2.69128	0.749804	0.710339	0.760175	5.33961	5.46226	5.57561	9.58897	8.8975	9.21557	16.2654	16.282	15.2903	23.0552	27.0818	22.7599
Modephene	Terpenoids	C15H24	68269-87-4	0.330722	0.292486	0.306045	0.374948	0.400266	0.314262	1.3935	1.48865	2.44996	0.359518	0.344252	0.373088	0.773363	1.09988	2.24694	4.41278	5.081	4.4965	9.1465	7.0674	7.37508	0.459847	0.520399	0.441699	0.315065	0.292423	0.300907	0.102792	0.0915964	0.0875029	0.106986	0.125047	0.114612
Naphthalene, 1,2,3,4-tetrahydro-1,6-dimethyl-4-(1-methylethyl)-, (1S-cis)-	Terpenoids	C15H22	483-77-2	0.743276	0.681517	0.721667	0.765066	0.792212	0.643198	2.10482	2.19262	2.698	0.760995	0.74684	0.813013	1.35773	1.68801	2.52129	1.95979	2.24282	1.79471	1.12789	0.86241	0.960909	0.855781	0.937655	0.863844	0.68534	0.61856	0.662894	0.37638	0.352285	0.330039	0.109268	0.130895	0.130593
(Z)-1-Methyl-4-(6-methylhept-5-en-2-ylidene)cyclohex-1-ene	Terpenoids	C15H24	13062-00-5	1.81545	1.61617	1.70656	2.2648	2.39855	1.74896	7.80805	8.28246	10.9909	2.00349	1.87052	2.0425	2.06504	2.7829	5.11414	4.08877	4.5855	4.21093	3.17127	2.68501	2.7076	2.33663	2.51756	2.22326	1.72772	1.61672	1.74171	0.273659	0.242501	0.259277	2.91618	3.40855	3.14866
2-Methylisoborneol	Terpenoids	C11H20O	2371-42-8	0.965116	1.00377	0.981794	1.50483	1.48635	1.49186	6.87134	7.22357	7.79479	1.21471	1.35333	1.28334	0.650307	0.63804	0.764118	0.616425	0.71953	0.59185	0.180043	0.181145	0.169984	1.25603	1.28349	1.27145	2.17768	2.02285	2.09782	3.64167	3.63748	3.41108	5.42652	6.19164	5.20149
(1S,5S,6R)-6-Methyl-2-methylene-6-(4-methylpent-3-en-1-yl)bicyclo[3.1.1]heptane	Terpenoids	C15H24	15438-94-5	0.708684	0.650089	0.68687	0.821759	0.836327	0.622226	3.31972	3.61535	5.26939	0.757443	0.704486	0.759107	0.599027	0.836501	1.57166	4.85609	5.63066	4.78167	8.87756	6.96742	7.34961	0.945652	1.08175	0.900819	0.69903	0.649478	0.674091	1.65084	1.35645	1.43646	0.364677	0.435858	0.393873
2H-Indol-2-one, 1,3-dihydro-	Ketone	C8H7NO	59-48-3	2.08031	1.69135	1.76392	2.16091	2.23269	1.83147	8.90928	9.64606	14.0902	1.96084	1.81203	1.95995	1.639	2.17509	4.22744	13.7602	15.965	13.9177	27.281	21.3382	22.2718	2.47982	2.79034	2.35276	1.8223	1.68351	1.82727	5.69156	4.60708	4.86091	0.982781	1.1623	1.07931
1-Dodecanol	Alcohol	C12H26O	112-53-8	0.735397	0.669879	0.708149	0.858148	0.880528	0.656508	3.46286	3.73649	5.42899	0.786327	0.734067	0.796141	0.619515	0.853979	1.64511	5.16916	6.0168	5.21309	9.16774	7.22021	7.60059	0.998322	1.107	0.943015	0.732302	0.667452	0.715589	1.72443	1.41548	1.49694	0.383166	0.446974	0.410656
.alpha.-Cuprenene	Terpenoids	C15H24	29621-78-1	17.585	16.0664	16.4474	20.7659	22.4419	17.0565	58.0979	63.1547	103.86	25.3091	23.7304	25.6563	1.46326	2.06842	4.12565	25.2426	28.8001	24.7103	42.9212	37.155	38.5745	23.4704	25.3472	22.1398	17.1692	15.9116	16.5299	2.63008	2.22679	2.28299	0.772815	0.912526	0.804744
2-Octanone	Ketone	C8H16O	111-13-7	0.286406	0.281509	0.273541	0.285972	0.263733	0.270063	0.337271	0.337485	0.305498	0.234163	0.251835	0.24736	1.08081	1.30259	1.55531	0.780812	0.929096	0.644585	1.52762	1.33411	1.19703	0.330042	0.337424	0.334871	0.270654	0.254019	0.303453	0.262817	0.267898	0.248541	0.347444	0.40888	0.342859
Camphene	Terpenoids	C10H16	79-92-5	0.232894	0.222377	0.216391	0.237715	0.230779	0.208172	0.371844	0.389241	0.280532	0.216034	0.224088	0.231571	0.111964	0.133738	0.158151	0.534088	0.62999	0.456243	0.104574	0.105754	0.08815	0.283197	0.291236	0.308134	0.234426	0.206511	0.252243	0.144847	0.162312	0.152811	0.338954	0.393096	0.338097
3-Octen-1-ol, acetate, (Z)-	Ester	C10H18O2	69668-83-3	0.163251	0.170318	0.167189	0.277323	0.275046	0.275692	1.17248	1.23929	1.32424	0.232468	0.234922	0.243787	0.105497	0.109608	0.118508	0.0935724	0.115611	0.0965236	0.100092	0.0939363	0.10181	0.215146	0.220766	0.226435	0.380767	0.354456	0.352536	0.671016	0.572095	0.631349	1.0083	1.17823	1.03159
3-(4-Isopropylphenyl)-2-methylpropionaldehyde	Aldehyde	C13H18O	103-95-7	10.8808	9.82234	10.523	15.5169	16.0934	11.6305	37.3568	39.5591	56.2918	11.8629	11.3256	12.0032	12.3064	17.5736	34.3846	2.02742	2.00366	2.08803	2.90022	2.42495	2.46809	11.3061	12.3937	10.1492	8.74156	8.07301	8.69789	2.98639	2.43299	2.64564	41.8309	49.7144	44.188
2-Acetyl-3-methylpyrazine	Heterocyclic compound	C7H8N2O	23787-80-6	62.0236	63.1451	60.4852	57.7962	56.165	58.1544	72.6479	71.4141	77.1641	56.8792	59.1836	57.4051	22.7384	26.3587	30.1873	5.4213	6.40872	4.56724	3.06356	2.71506	2.65537	66.8467	68.582	74.653	61.1296	53.2098	66.0177	54.7048	49.8052	48.1768	107.196	134.046	115.439
Aristolochene	Terpenoids	C15H24	26620-71-3	2.87706	2.60122	2.73182	3.31366	3.42697	2.57356	15.1909	16.3104	23.5272	3.08213	2.81201	3.11942	2.34604	3.33101	6.9107	23.2263	26.8186	23.7507	41.8128	32.9483	34.0065	4.09613	4.49973	3.69822	2.89762	2.71207	3.03396	7.44738	6.02557	6.44801	1.43761	1.69552	1.54852
Ethyl (methylthio)acetate	Ester	C5H10O2S	4455-13-4	0.107737	0.105413	0.104962	0.106832	0.10223	0.102	0.12664	0.136658	0.119891	0.0921023	0.100201	0.0968365	0.517727	0.582875	0.748251	0.331508	0.388049	0.265318	0.647756	0.579821	0.57874	0.129476	0.126583	0.135598	0.107701	0.0959771	0.0903997	0.105027	0.102662	0.0980616	0.143325	0.162762	0.132409
Patchoulene	Terpenoids	C15H24	1405-16-9	17.388	16.0405	17.0221	21.0918	21.9721	17.106	80.7383	86.0665	111.692	24.6416	24.0038	25.2877	2.35921	3.37343	5.94363	32.1232	36.4801	31.6438	0.0423596	0.0365223	0.0401623	24.3587	26.4875	23.0195	17.8142	16.7169	18.3146	2.81104	2.33785	2.41768	0.216963	0.279635	0.237861
Fomepizole	Heterocyclic compound	C4H6N2	7554-65-6	0.0662732	0.0640182	0.0600271	0.0725757	0.0644174	0.0652958	0.107038	0.106433	0.0794455	0.0634597	0.0698147	0.0681645	0.0244732	0.0324211	0.0390896	0.130125	0.155061	0.10895	0.0121861	0.023985	0.0127798	0.0809356	0.0823728	0.0854855	0.0690179	0.0606998	0.0603793	0.0459982	0.0436052	0.0473567	0.0894341	0.109483	0.0855719
Benzoic acid, ethyl ester	Ester	C9H10O2	93-89-0	0.553727	0.587647	0.585756	0.732539	0.728476	0.74348	1.27885	1.34006	1.40589	0.861438	0.835208	0.84704	0.315921	0.328929	0.368519	1.12276	1.34498	0.992202	0.255512	0.305144	0.284526	0.743314	0.771895	0.804843	0.962143	0.875171	0.813281	0.916567	0.937923	0.851521	1.59007	1.85455	1.61021
Undecylenic acid	Acid	C11H20O2	112-38-9	0.106584	0.0979667	0.10132	0.116175	0.122961	0.106671	0.34296	0.284058	0.507598	0.111534	0.105765	0.110632	0.141322	0.183214	0.366302	0.177169	0.204401	0.179966	0.160934	0.132713	0.134792	0.123044	0.134339	0.116842	0.0901372	0.0847482	0.0910633	0.0323523	0.0259961	0.0279936	0.274833	0.345619	0.285193
1-Octen-3-ol	Alcohol	C8H16O	3391-86-4	0.0143985	0.012947	0.0202379	0.0222105	0.0135478	0.0207931	0.0230678	0.0343407	0.0232878	0.0108934	0.0157903	0.0130143	0.138879	0.168164	0.195199	0.0705753	0.0911576	0.0639203	0.157494	0.133563	0.133613	0.0177578	0.0247814	0.0224741	0.0203799	0.0133389	0.0190417	0.0316126	0.031553	0.0258746	0.0306285	0.0409481	0.0419128
(-)-.beta.-Bourbonene	Terpenoids	C15H24	5208-59-3	0.100182	0.0863433	0.093518	0.118764	0.124488	0.0862836	0.295856	0.318101	0.686604	0.108857	0.0973253	0.109871	0.250913	0.355813	0.696148	0.838007	0.948003	0.852461	2.36847	1.82862	1.91668	0.139694	0.164862	0.130421	0.0940404	0.0926249	0.110319	0.0277183	0.0270017	0.0287017	0.0201881	0.0271796	0.0266118
Dehydromevalonic lactone	Ester	C6H8O2	2381-87-5	0.0540699	0.057719	0.0544326	0.068506	0.0674909	0.0714513	0.14589	0.114375	0.164864	0.0718665	0.0831494	0.0698523	0.0700183	0.0291099	0.0932015	0.120514	0.136354	0.109031	0.018583	0.0244011	0.0214131	0.0700755	0.0787602	0.0779461	0.0805866	0.0722886	0.0731054	0.0807014	0.0864885	0.0762116	0.14563	0.160146	0.132886
Benzene, 1-propynyl-	Aromatics	C9H8	673-32-5	2.98027	3.65041	2.97369	3.42666	2.61583	3.40868	4.69729	4.69338	4.7667	3.4058	3.59309	3.58012	1.57322	1.84925	2.20684	0.0906101	0.10424	0.0734418	0.0131915	0.00962189	0.011686	3.35645	3.60179	4.44324	3.1182	2.75824	3.79264	3.12731	3.34902	2.72801	6.39833	6.75538	5.76527
Ledol	Terpenoids	C15H26O	577-27-5	2.49991	2.3038	2.37843	3.16904	3.44806	2.4573	3.45536	3.65804	5.01439	2.70573	2.41542	2.72908	0.0333026	0.0507371	0.091967	46.7224	54.3449	44.5235	39.0861	32.3253	33.7428	4.0721	4.34041	3.68732	2.90272	2.728	3.03318	0.0264812	0.022481	0.036301	1.82433	2.11823	1.96121
2-Cyclohexen-1-one, 4-(1-methylethyl)-	Ketone	C9H14O	500-02-7	0.420617	0.434608	0.420454	0.64051	0.644529	0.646856	3.10896	3.304	3.54784	0.51602	0.57673	0.612311	0.270006	0.277578	0.320739	0.230291	0.276011	0.229491	0.0379223	0.0737769	0.0407783	0.558021	0.55786	0.556841	0.93744	0.883289	0.897446	1.50116	1.49132	1.41038	2.31264	2.65065	2.24728
2,3-Dimethoxytoluene	Ether	C9H12O2	4463-33-6	0.200633	0.20921	0.213968	0.2538	0.25575	0.267942	0.576219	0.603998	0.649885	0.301838	0.237574	0.249867	0.162223	0.162595	0.178394	0.383478	0.374129	0.384246	0.0487978	0.0754338	0.0822002	0.255826	0.270286	0.287263	0.27053	0.235539	0.315307	0.383642	0.292049	0.396858	0.646554	0.769713	0.516954
trans-2-Dodecen-1-ol	Alcohol	C12H24O	69064-37-5	0.155495	0.14068	0.149141	0.183749	0.187567	0.132491	0.709076	0.766325	1.12511	0.167743	0.150249	0.159778	0.135265	0.180567	0.350704	1.04277	1.20374	1.03669	1.85093	1.43409	1.53	0.20865	0.234447	0.192341	0.149398	0.144333	0.141408	0.346752	0.281954	0.306824	0.105204	0.112784	0.116281
Acetamide, 2-amino-	Amine	C2H6N2O	598-41-4	0.0993477	0.0924444	0.0967948	0.106891	0.100702	0.0945133	0.151503	0.153453	0.123822	0.0878976	0.102828	0.0934618	0.0406807	0.0592213	0.0628293	0.328297	0.384184	0.273537	0.0572637	0.0596348	0.053996	0.11154	0.124572	0.128459	0.101797	0.0933905	0.0979342	0.0656121	0.0656165	0.0674455	0.145732	0.184835	0.13495
1,5-Cyclodecadiene, 1,5-dimethyl-8-(1-methylethylidene)-, (E,E)-	Terpenoids	C15H24	15423-57-1	2.02342	1.89226	1.94228	2.57142	2.7445	2.04653	2.5728	2.71702	3.64191	2.20197	2.03016	2.23513	0.0287554	0.0387397	0.0773539	39.6007	44.9871	38.0281	29.9523	24.522	26.0885	3.19541	3.39087	3.01744	2.39626	2.21219	2.36392	0.0251445	0.0213052	0.0265525	1.49983	1.77469	1.61303
Naphthalene, decahydro-1,6-bis(methylene)-4-(1-methylethyl)-, (4.alpha.,4a.alpha.,8a.alpha.)-	Terpenoids	C15H24	30021-46-6	17.388	16.0405	17.0221	21.0918	21.9721	17.106	80.7383	86.0665	111.692	24.6416	24.0038	25.2877	2.35921	3.37343	5.94363	32.1232	36.4801	31.6438	0.0423596	0.0365223	0.0401623	24.3587	26.4875	23.0195	17.8142	16.7169	18.3146	2.81104	2.33785	2.41768	0.216963	0.279635	0.237861
.gamma.-Muurolene	Terpenoids	C15H24	30021-74-0	17.4914	15.9548	17.009	19.2499	20.1121	15.6513	94.9732	100.08	130.338	17.6339	17.5317	18.046	22.7205	29.5566	36.8026	136.617	155.787	133.856	262.352	209.532	217.104	23.7003	26.081	22.8279	16.9138	15.7578	17.1	44.5564	37.7386	38.6367	8.66795	10.2191	9.62031
2-Furanpropanoic acid, ethyl ester	Ester	C9H12O3	10031-90-0	2.25328	2.33662	2.28935	3.31658	3.25844	3.19398	15.8703	16.715	18.1189	2.74203	2.81128	2.93165	1.5843	1.60076	1.84591	1.45385	1.70387	1.40387	0.661544	0.622206	0.615945	2.84251	2.92249	2.93794	5.47623	4.71849	4.85297	8.13523	8.46323	7.79809	11.6271	13.4179	11.5028
Acetamide, N-(2-phenylethyl)-	Amine	C10H13NO	877-95-2	0.671625	0.619532	0.674598	0.809526	0.864129	0.664237	2.64641	2.79508	3.52522	0.980206	0.945666	1.02426	0.083157	0.120164	0.233555	1.06498	1.23134	1.07696	2.01456	1.74678	1.81234	0.951869	1.04299	0.894623	0.744001	0.693449	0.747933	0.103232	0.0913078	0.0897991	0.03185	0.0439019	0.0303429
n-Butyl methacrylate	Ester	C8H14O2	97-88-1	0.0866501	0.079956	0.0833884	0.0849526	0.0803381	0.0812681	0.103176	0.104918	0.0916277	0.0721283	0.075909	0.0743197	0.354545	0.374909	0.456147	0.227155	0.278914	0.195869	0.416027	0.370679	0.365256	0.100496	0.0987359	0.106849	0.0804182	0.0747756	0.0668158	0.0751873	0.0822296	0.0750787	0.106104	0.121694	0.0967887
1-Cyclohexene-1-carboxylic acid	Acid	C7H10O2	636-82-8	0.0563538	0.0588448	0.0660812	0.0756852	0.0731426	0.0744195	0.0866618	0.0902649	0.133414	0.0777944	0.0807756	0.0856726	0.0311798	0.0332289	0.0401699	0.0780121	0.094329	0.0613673	0.018357	0.0186987	0.0196865	0.077056	0.0805299	0.0801455	0.102936	0.0911628	0.0894733	0.0816874	0.0814566	0.075743	0.292495	0.353236	0.300372
Nonane, 4,5-dimethyl-	Hydrocarbons	C11H24	17302-23-7	0.0485918	0.0525625	0.0478481	0.0443415	0.0427797	0.0437964	0.0743557	0.0703049	0.0734884	0.0434537	0.0441804	0.040164	0.0506578	0.0456697	0.0507019	0.0226423	0.0330416	0.0179651	0.0190617	0.0233428	0.0169832	0.0514659	0.0523672	0.053238	0.0501897	0.0461908	0.0509577	0.0720618	0.0681433	0.0563871	0.0906224	0.099671	0.0847887
Longifolene	Terpenoids	C15H24	475-20-7	4.21212	3.90614	4.03506	4.69899	4.64115	3.67019	11.7976	12.2979	21.3746	4.3189	4.09788	4.2684	15.6686	20.9901	50.0769	9.77827	11.2455	9.658	17.7497	13.9791	14.5149	5.56372	6.33697	5.37655	4.00155	3.60027	3.8144	2.49917	1.94019	2.00528	0.250225	0.2992	0.261814
Benzo[b]thiophene, 2-ethyl-	Heterocyclic compound	C10H10S	1196-81-2	0.806622	0.75087	0.794215	0.988626	1.21001	0.787994	0.568211	0.587021	0.90057	1.10089	0.918582	1.14264	1.13818	1.52841	3.5425	29.0456	33.5744	26.7967	15.0877	12.7332	13.4467	1.149	1.28614	1.12127	0.845985	0.764524	0.825279	0.591094	0.353899	0.375041	0.0648547	0.0710657	0.0583759
Benzenamine, 2,5-dimethyl-	Amine	C8H11N	95-78-3	0.0289239	0.0305348	0.0304123	0.0332918	0.0369751	0.0273017	0.0660292	0.0660595	0.0721461	0.041042	0.0282726	0.0423384	0.0189977	0.0232465	0.0254554	0.0583325	0.0648481	0.0468189	0.0176698	0.0157895	0.0109021	0.0425498	0.0469294	0.0385972	0.0423185	0.0433559	0.0442102	0.0593874	0.0497207	0.0559168	0.0885063	0.0730212	0.0797061
Fenchone	Terpenoids	C10H16O	1195-79-5	22.828	24.0112	23.9572	25.8465	25.8032	21.8436	13.2055	14.7149	15.9177	27.48	28.2686	29.051	1.90866	1.97473	2.09016	5.75953	6.88075	5.21828	1.97224	1.90643	1.95214	28.5848	29.3261	29.6554	28.9338	26.2076	33.5766	6.80798	6.70212	6.22214	3.21421	3.59719	3.13066
Benzene, (methylthio)-	Ether	C7H8S	100-68-5	5.66872	5.98113	5.93033	4.21701	6.47636	6.68162	2.33153	3.65811	3.87182	8.30472	8.3732	8.44458	0.330701	0.376243	0.409449	1.60294	1.89955	1.47126	0.634671	0.584888	0.630452	6.95824	7.07272	7.25752	8.63542	7.8516	7.72152	1.95053	1.90901	1.77234	0.865241	0.998836	0.82609
Benzaldehyde, 3-methyl-	Aldehyde	C8H8O	620-23-5	328.509	315.463	324.113	294.462	287.739	292.295	391.478	404.111	405.287	310.255	325.861	320.963	165.449	161.79	185.737	7.39237	8.53249	6.23954	0.754723	0.832384	0.627746	367.739	380.663	403.846	332.044	291.258	322.963	334.866	296.233	297.145	498.035	592.94	507.605
2,6,6-Trimethylbicyclo[3.2.0]hept-2-en-7-one	Ketone	C10H14O	4613-37-0	5.73961	6.07553	5.99993	6.45135	6.57761	6.74444	3.8448	3.86378	4.05283	8.38881	8.4223	8.5517	0.63039	0.572909	0.480825	1.65933	1.95054	1.50901	0.539364	0.582354	0.614796	7.02173	7.18077	7.34435	8.72486	7.99093	7.81508	2.02653	1.96815	1.8413	1.06582	1.1609	1.00982
Ethanone, 1-(3-methylphenyl)-	Ketone	C9H10O	585-74-0	0.253449	0.221917	0.254762	0.27353	0.258266	0.269385	0.467273	0.419742	0.423298	0.279896	0.282637	0.285197	0.165913	0.144926	0.179012	0.425396	0.505616	0.381475	0.112783	0.145337	0.165777	0.305901	0.319341	0.346358	0.327124	0.288539	0.304941	0.383181	0.388542	0.367908	0.500097	0.608422	0.502986
Cedrene	Terpenoids	C15H24	11028-42-5	0.936481	0.882339	0.94109	1.16615	1.1972	0.962223	0.402429	0.320694	0.556964	1.10214	1.07747	1.13084	1.38053	1.87188	2.83867	21.4146	25.8539	19.2434	11.8251	9.49278	10.3051	1.15325	1.27462	1.10056	0.855616	0.771831	0.702209	0.576962	0.436653	0.449658	0.0552078	0.0647378	0.0647897
3,5-Dimethyl-1-butylpyrazole	Heterocyclic compound	C9H16N2	2655-37-0	0.106343	0.117574	0.117598	0.132372	0.127915	0.156726	0.172884	0.183542	0.261612	0.152562	0.156451	0.144015	0.0967764	0.110085	0.115342	0.246734	0.302604	0.195568	0.077571	0.0773311	0.0612196	0.0962025	0.102432	0.107738	0.161814	0.153392	0.1574	0.183191	0.180428	0.12365	0.248236	0.28679	0.247109
2-Buten-1-ol, 2-ethyl-4-(2,2,3-trimethyl-3-cyclopenten-1-yl)-	Alcohol	C14H24O	28219-61-6	1.2687	1.14008	1.04989	1.33715	1.85043	1.0797	1.60317	1.47854	1.97386	1.15289	1.03458	1.14702	0.0181101	0.0246571	0.0523383	24.1082	28.078	22.8577	15.2104	15.4074	16.0005	2.122	2.30069	1.55229	1.22416	1.16351	1.56455	0.0215365	0.0169087	0.0203049	0.870097	1.03331	0.829671
Pyrazine, 3-ethyl-2,5-dimethyl-	Heterocyclic compound	C8H12N2	13360-65-1	1.38284	1.41148	1.34147	1.27416	1.25258	1.3126	1.59565	1.57004	1.6989	1.26434	1.32503	1.293	0.529314	0.608184	0.704851	0.104585	0.131208	0.0866606	0.0764396	0.0556292	0.0648437	1.50457	1.54114	1.68774	1.39454	1.2092	1.53136	1.24305	1.13524	1.09764	2.43187	3.13583	2.67367
Aniline, N-methyl-	Amine	C7H9N	100-61-8	16.7122	19.5545	16.607	14.3276	14.5799	14.1634	24.8635	24.9397	25.073	18.3659	19.4616	19.9537	8.50262	9.65382	11.7938	0.403185	0.465641	0.344745	0.0489441	0.0457652	0.0408331	18.953	20.0712	23.9377	20.5963	15.3493	20.1341	17.5268	18.1263	15.242	32.4817	36.757	31.4582
cis-7-Decen-1-al	Aldehyde	C10H18O	21661-97-2	1.32721	1.41737	1.42089	1.72107	1.71569	1.62921	3.63772	3.73174	4.24429	1.65408	1.76251	1.77516	0.72604	0.720885	0.804085	2.23558	2.93637	2.63653	0.554487	0.56228	0.578104	1.77673	1.84682	1.94752	1.94653	1.72942	1.58758	2.64111	2.1186	2.47465	3.3215	3.85811	3.26945
trans,cis-2,6-Nonadien-1-ol	Alcohol	C9H16O	28069-72-9	1.00979	1.079	1.07505	1.3377	1.33313	1.37246	2.45347	2.52159	3.56619	1.59103	1.55531	1.57421	1.03978	1.01627	1.1694	1.92061	2.33221	1.65521	0.376183	0.360593	0.318672	1.37417	1.42281	1.50907	1.75195	1.60839	1.4654	1.82646	1.87031	1.6996	2.33144	2.82098	2.2402
3-Isopropylidene-5-methyl-hex-4-en-2-one	Ketone	C10H16O	64149-32-2	0.143568	0.165194	0.152011	0.176597	0.18073	0.179563	0.352808	0.356567	0.361815	0.193392	0.194797	0.200122	0.139882	0.138504	0.157385	0.248063	0.290144	0.219521	0.0416816	0.0408054	0.0505753	0.189822	0.19441	0.204558	0.220091	0.202371	0.213582	0.257617	0.257696	0.245229	0.549335	0.608764	0.549402
endo-Borneol	Terpenoids	C10H18O	507-70-0	0.455515	0.478991	0.472527	0.582337	0.56493	0.610802	1.13423	1.19079	1.2399	0.69882	0.690923	0.678707	0.195728	0.222979	0.234543	1.08082	1.23879	0.953912	0.325981	0.357762	0.351284	0.579117	0.612325	0.644309	0.780541	0.711009	0.742033	0.779778	0.777098	0.715516	0.982367	1.16031	0.985726
.alpha.-Irone	Terpenoids	C14H22O	79-69-6	1.13825	1.05398	1.12725	1.52098	1.37625	1.14306	4.64427	5.02723	8.18123	1.13624	1.00813	1.13308	0.444608	0.785446	1.37938	4.15449	4.60155	3.20801	2.69115	2.18258	2.28824	1.83616	1.91632	1.63123	1.2937	1.22424	1.33451	0.0945032	0.0751555	0.082787	1.16876	1.31138	1.22597
Diethyl disulfide	Sulfur compounds	C4H10S2	110-81-6	3.14924	3.08302	2.97219	3.41908	3.21492	2.99885	5.07348	4.40016	3.79643	2.87529	3.05783	3.04777	1.41345	2.03826	2.55353	0.911114	1.07448	0.770851	0.257612	0.151294	0.144068	3.79378	3.29534	3.33357	3.11552	2.75575	3.08035	1.75268	1.76016	1.76412	4.51739	5.19519	4.4253
3-Methylheptyl acetate	Ester	C10H20O2	72218-58-7	3.59839	3.77262	3.7651	4.07788	4.04848	4.14985	1.75489	1.71273	1.80242	5.17456	5.29487	5.40106	0.0790041	0.0845723	0.0914755	1.1594	1.10827	1.04551	0.45528	0.438591	0.442951	4.52856	4.64609	4.71456	5.48279	4.96957	5.18549	1.41855	1.36019	1.27273	0.44566	0.536739	0.427908
4-Methyl-2-oxovaleric acid	Acid	C6H10O3	816-66-0	0.508466	0.496175	0.477422	0.511292	0.633116	0.490662	0.978893	0.984779	0.798079	0.625476	0.660789	0.667281	0.176771	0.228309	0.236586	2.14417	2.53512	1.76283	0.453389	0.374404	0.382578	0.692027	0.823903	0.701942	0.528242	0.475059	0.479778	0.4494	0.445211	0.472484	0.978462	0.945888	0.799284
Benzene, (1-methylethyl)-	Aromatics	C9H12	98-82-8	18.2282	20.1413	17.4925	21.8249	20.69	19.7476	32.4209	33.696	24.9013	18.8304	20.1034	20.2114	10.3633	13.057	15.5013	6.0005	6.95874	5.10079	1.17037	0.991131	0.983373	24.8599	25.8974	26.569	20.4708	18.221	19.5649	14.0297	13.988	13.5945	30.3612	35.0657	29.7822
Bicyclo[3.1.1]hept-2-ene-2-carboxAldehyde, 6,6-dimethyl-, (1S)- (CAS)	Aldehyde	C10H14O	23727-16-4	0.134148	0.1389	0.141522	0.171178	0.171207	0.177909	0.290514	0.299331	0.323247	0.192743	0.19237	0.20815	0.0781051	0.0779329	0.0914378	0.262677	0.314498	0.215066	0.0522565	0.0600898	0.0522876	0.176774	0.181038	0.195119	0.223338	0.20592	0.206073	0.212968	0.239813	0.229568	0.355106	0.383894	0.350385
1,6-Octadien-3-ol, 3,7-dimethyl-, propanoate	Ester	C13H22O2	144-39-8	1.88632	1.7487	1.5865	2.03791	2.22283	1.90718	9.55052	9.90955	14.7817	2.18419	1.61483	1.77067	0.0402986	0.043598	0.105963	11.9391	13.7002	11.9184	10.1988	7.84126	8.23019	3.0928	3.40391	2.89321	2.23353	2.08099	2.1688	0.0888825	0.0700017	0.0758673	1.31098	1.58377	1.40323
2-Nonenenitrile	Nitrogen compounds	C9H15N	29127-83-1	0.2605	0.270586	0.261806	0.412633	0.407788	0.414194	1.56966	1.62809	1.68569	0.331357	0.358646	0.379136	0.188813	0.191633	0.221044	0.175014	0.206455	0.159812	0.0610486	0.0589798	0.0628133	0.334062	0.343662	0.279271	0.583092	0.543216	0.56829	1.01511	1.00285	0.963307	1.50582	1.71416	1.46545
4,8-Methanoazulen-9-ol, decahydro-2,2,4,8-tetramethyl-, stereoisomer	Terpenoids	C15H26O	4586-22-5	0.602402	0.549842	0.500726	0.652308	0.890243	0.513149	1.1028	0.89051	1.27769	0.551186	0.499069	0.548226	0.00800859	0.013591	0.0146038	11.9659	13.9048	11.3964	7.77085	6.60177	8.7084	1.0425	1.10828	0.738534	0.583278	0.553327	0.759374	0.00984112	0.00949798	0.00740729	0.419537	0.494776	0.408523
Bicyclo[3.1.1]heptan-3-one, 2,6,6-trimethyl-, (1.alpha.,2.beta.,5.alpha.)-	Terpenoids	C10H16O	15358-88-0	0.765093	0.835538	0.829289	1.01112	0.996608	1.04906	1.80423	1.87353	2.57756	1.19997	1.17575	1.19954	0.411923	0.329053	0.515758	1.55668	1.88161	1.34367	0.27083	0.28805	0.290505	1.05598	1.09928	1.15152	1.233	1.11468	1.12136	1.35975	1.38714	1.26981	1.66383	1.98232	2.01893
2-Hydroxy-3,5,5-trimethyl-cyclohex-2-enone	Ketone	C9H14O2	4883-60-7	0.237106	0.254026	0.272144	0.31188	0.309626	0.299015	0.675286	0.701731	0.796461	0.309298	0.321523	0.327572	0.126405	0.1246	0.157572	0.410375	0.534251	0.480578	0.0977895	0.100637	0.106225	0.310923	0.334379	0.346168	0.357164	0.317812	0.302209	0.484518	0.394338	0.447425	0.626321	0.714689	0.623344
2,3-Dimethylanisole	Ether	C9H12O	2944-49-2	0.0685659	0.0602074	0.0727967	0.095793	0.101662	0.0898008	0.197215	0.19195	0.237124	0.0997653	0.0945824	0.102318	0.0340053	0.031255	0.0430949	0.0404016	0.0562441	0.0298119	0.0694636	0.103081	0.0856866	0.0965462	0.0931084	0.0992803	0.125708	0.115586	0.0993984	0.0685588	0.0673686	0.0555806	0.230244	0.274345	0.248311
(-)-Aristolene	Terpenoids	C15H24	6831-16-9	0.68973	0.666336	0.696357	0.878108	0.986212	0.742319	2.77076	2.88588	3.79964	1.11137	1.07861	0.875992	0.121924	0.130517	0.141171	0.114643	0.142345	0.0938863	0.125842	0.108501	0.119314	0.935958	1.08443	0.942367	0.713921	0.675078	0.544019	0.0985311	0.104842	0.0890003	0.128911	0.155713	0.132075
6-Nonen-1-ol, (E)-	Alcohol	C9H18O	31502-19-9	0.0277955	0.0292196	0.0278386	0.0340255	0.0370929	0.0344347	0.121287	0.126432	0.134313	0.0379859	0.0424106	0.0388235	0.0625724	0.0615445	0.0709238	0.0257866	0.0279259	0.0225486	0.00414986	0.00494506	0.00521596	0.0361511	0.0423724	0.0379511	0.0444548	0.0372294	0.0375288	0.0531576	0.0535473	0.0574922	0.138891	0.153571	0.144517
Benzyl methyl sulfide	Ether	C8H10S	766-92-7	0.820897	0.881712	0.871059	0.812544	1.07429	0.835325	2.02114	2.07949	2.18552	1.27323	1.254	1.25657	0.509046	0.492163	0.561707	1.68713	2.03784	1.5252	0.262035	0.25758	0.221712	1.11432	1.16497	1.21316	1.42957	1.31165	1.36272	1.42911	1.63476	1.32016	2.3652	2.79082	2.37233
1-Octen-3-yl-n-propionate	Ester	C11H20O2	63156-02-5	0.0283182	0.0258998	0.0293927	0.0169711	0.0197568	0.0185541	0.156333	0.162609	0.179133	0.037473	0.0369707	0.0386529	0.0146947	0.0127843	0.0168983	0.104421	0.131256	0.0637939	0.0809379	0.0742646	0.0723141	0.030085	0.0359001	0.0327917	0.0201507	0.0192019	0.0188841	0.0370251	0.0383029	0.0337091	0.12513	0.138666	0.123943
Bicyclo[3.1.1]hept-2-ene-2-carboxaldehyde, 6,6-dimethyl-	Terpenoids	C10H14O	564-94-3	0.547906	0.5674	0.556197	0.878272	0.871821	0.868019	3.28695	3.37567	3.50051	0.690871	0.749364	0.797722	0.402581	0.414135	0.463851	0.356666	0.415653	0.342858	0.0994912	0.0960905	0.0615824	0.717362	0.729111	0.725663	1.22719	1.13347	1.17756	2.1603	2.1159	2.02866	3.1619	3.61389	3.08155
1,3,5-Triazine-2,4,6-triamine	Heterocyclic compound	C3H6N6	108-78-1	1.48966	1.3369	1.49299	1.05919	1.15324	0.919445	1.21963	1.39631	1.57028	3.20288	3.05101	3.06036	1.37932	1.46482	1.76623	0.760834	0.873189	0.70438	1.25456	1.19427	1.20687	1.15978	1.29439	1.20095	1.25568	1.29127	1.18996	0.0798319	0.0594643	0.0816714	0.0245438	0.0256838	0.0338243
Benzene, 1-ethyl-3,5-dimethyl-	Aromatics	C10H14	934-74-7	5.2497	4.2523	5.04767	4.14464	3.99517	4.02249	5.34068	5.10551	4.92117	4.49449	4.71701	4.69228	3.14608	2.45539	3.17272	0.451769	0.502032	0.352983	0.115568	0.103045	0.0981774	5.25372	5.51943	5.77217	4.81733	4.23876	4.64847	4.87826	4.88227	4.37543	6.93685	6.60446	5.52348
Benzene, 1,2-diethyl-	Aromatics	C10H14	135-01-3	5.20075	4.29323	5.00225	4.15469	4.00623	4.0314	5.34068	5.10551	4.92117	4.44688	4.67202	4.64976	3.14608	2.45539	3.17272	0.416319	0.502032	0.352983	0.096574	0.0687723	0.0826352	5.19944	5.46261	5.71342	4.77031	4.19753	4.60477	4.87826	4.83872	4.37543	6.28697	6.72318	5.63337
Benzene, (methoxymethyl)-	Ether	C8H10O	538-86-3	1.90274	1.8503	1.78667	1.91159	1.84394	1.7797	2.7432	2.79329	2.6323	1.77156	1.91148	1.916	0.566192	0.786213	0.901317	8.23822	9.69324	7.21483	1.61032	1.47882	1.40794	2.28827	2.34533	2.13894	1.78173	1.69806	1.7859	1.61913	1.6225	1.52552	2.95118	3.67215	3.22542
1-Undecene	Hydrocarbons	C11H22	821-95-4	0.511131	0.525793	0.527397	0.433584	0.432851	0.437746	0.314536	0.327364	0.350521	0.551507	0.756668	0.761597	0.0464877	0.0528321	0.0521189	0.151078	0.174412	0.169179	0.0561848	0.0453992	0.0440405	0.627683	0.64205	0.651401	0.770222	0.527111	0.724952	0.157385	0.130244	0.146015	0.208691	0.20911	0.202518
Ethanedioic acid, diethyl ester	Ester	C6H10O4	95-92-1	0.151637	0.13787	0.143182	0.151904	0.142491	0.17875	0.295559	0.30301	0.229078	0.167582	0.132101	0.18117	0.0767587	0.0971332	0.134935	0.0595589	0.0553312	0.0408805	0.011286	0.0150449	0.00744358	0.179731	0.173902	0.178379	0.142458	0.130925	0.17589	0.0903903	0.128652	0.0935123	0.210314	0.239873	0.193883
1H-Pyrrole-2-carboxaldehyde, 1-methyl-	Aldehyde	C6H7NO	1192-58-1	2.61427	2.54856	1.94706	2.69	2.57176	2.50283	3.84918	3.94114	3.19002	2.413	2.63945	2.65565	0.76202	0.931613	1.05078	10.0539	11.7548	8.29203	1.69126	1.38826	1.41387	2.41266	3.18315	3.23373	2.58307	2.32657	2.41593	2.17213	1.59452	1.5235	3.74941	4.17894	3.71163
Butanoic acid, 2-pentenyl ester, (Z)-	Ester	C9H16O2	42125-13-3	56.1374	59.0053	59.0629	63.6461	63.3445	64.9442	35.6296	36.3965	31.5758	68.402	83.1648	84.7827	7.76056	8.13625	8.59293	13.8609	16.8833	12.1638	4.91841	4.8098	4.91428	70.4566	72.2076	73.0467	85.1203	77.4099	82.035	16.2902	16.33	14.9123	7.67814	8.56396	7.43382
Nonane, 5-(2-methylpropyl)-	Hydrocarbons	C13H28	62185-53-9	0.0255308	0.0329991	0.0259382	0.0311087	0.0354078	0.0536903	0.0724549	0.0794935	0.0827691	0.0414896	0.0429373	0.0413744	0.0209111	0.0227742	0.0290199	0.0589548	0.0989558	0.0604328	0.0109905	0.0215585	0.00944866	0.035721	0.0599128	0.042531	0.0471551	0.0431699	0.0423407	0.0584447	0.0564688	0.0520884	0.0695937	0.0882555	0.0777873
Cyclohexanol, 1-methyl-4-(1-methylethyl)-, trans-	Terpenoids	C10H20O	3901-93-7	0.115656	0.122814	0.125616	0.153733	0.124711	0.124552	0.645337	0.664145	0.332741	0.18535	0.181178	0.18165	0.0706306	0.310699	0.218555	0.246565	0.322173	0.226762	0.0465362	0.0382077	0.0511762	0.158544	0.168479	0.167226	0.206361	0.187615	0.19188	0.228749	0.246947	0.212957	0.321133	0.375556	0.314995
3-p-Menthen-7-al	Aldehyde	C10H16O	27841-22-1	0.55801	0.606521	0.594155	0.54267	0.718695	0.537149	1.41102	1.48699	1.54874	0.877095	0.858674	0.859199	0.218409	0.24048	0.251961	1.1748	1.53779	1.0259	0.195594	0.164993	0.192375	0.753105	0.782223	0.825966	0.979959	0.893039	0.840267	1.02694	1.02867	0.95478	1.17539	1.43011	1.12719
(4R,4aS,6S)-4,4a-Dimethyl-6-(prop-1-en-2-yl)-1,2,3,4,4a,5,6,7-octahydronaphthalene	Terpenoids	C15H24	823810-22-6	0.522887	0.490043	0.511295	0.611215	0.664019	0.490115	3.12427	3.3714	3.99537	0.576037	0.520385	0.569122	0.455094	0.645628	1.24821	4.81152	5.50474	4.57259	6.64979	5.30097	5.53382	0.925488	0.834436	0.660554	0.552699	0.489169	0.646848	1.48926	1.20913	1.27114	0.432243	0.485695	0.400296
Benzaldehyde, 4-methyl-	Aldehyde	C8H8O	104-87-0	328.509	315.463	324.113	294.462	287.739	292.295	391.478	404.111	405.287	310.255	325.861	320.963	165.449	161.79	185.737	7.39237	8.53249	6.23954	0.754723	0.832384	0.627746	367.739	380.663	403.846	332.044	291.258	322.963	334.866	296.233	297.145	498.035	592.94	507.605
Bicyclo[3.1.1]hept-2-ene-2-ethanol, 6,6-dimethyl-	Alcohol	C11H18O	128-50-7	0.26998	0.2723	0.265874	0.414739	0.410657	0.41559	1.56111	1.59025	2.05726	0.333933	0.361578	0.379689	0.183608	0.190073	0.22775	0.176639	0.209248	0.161588	0.0306853	0.0300718	0.0333648	0.348011	0.35903	0.357404	0.598132	0.557955	0.60297	1.03452	1.0178	0.959556	1.48442	1.71906	1.43674
Levomenthol	Terpenoids	C10H20O	2216-51-5	0.334729	0.374353	0.372824	0.577759	0.579933	0.57019	2.41017	2.51564	2.71145	0.464591	0.446923	0.484225	0.0837405	0.0896425	0.0969596	1.16593	1.31651	1.44958	8.88821	7.84637	7.89361	0.383821	0.391124	0.406176	0.71525	0.656346	0.64821	1.16034	1.18084	1.10169	2.06484	2.38029	2.09658
2,4,6-Octatriene, 3,4-dimethyl-	Hydrocarbons	C10H16	57396-75-5	0.0597119	0.0607618	0.0506383	0.0843824	0.0801285	0.0728374	0.253872	0.257077	0.29209	0.0844136	0.0884527	0.0966453	0.0634812	0.0616655	0.067497	0.114727	0.139813	0.128522	0.0624673	0.102553	0.230268	0.0832124	0.102567	0.0896627	0.114848	0.115348	0.116109	0.0897527	0.0775677	0.0819008	0.175064	0.196012	0.168837
Ethanone, 1-(3,5-dimethylpyrazinyl)-	Ketone	C8H10N2O	54300-08-2	0.0484272	0.0475598	0.0456673	0.0591377	0.0474984	0.0520673	0.103345	0.113706	0.118157	0.0479443	0.0695923	0.0683326	0.0238923	0.0268361	0.0350641	0.0965736	0.111111	0.0892128	0.0133779	0.0132118	0.020889	0.0573956	0.061058	0.0632519	0.0553428	0.0711023	0.0694883	0.092502	0.0889929	0.0853811	0.118344	0.143468	0.120787
Pyrazine, 2-methoxy-3-(2-methylpropyl)-	Heterocyclic compound	C9H14N2O	24683-00-9	0.334469	0.353808	0.358988	0.307415	0.300465	0.313514	0.807928	0.834061	0.880442	0.513127	0.509511	0.511218	0.205716	0.198679	0.221068	0.676267	0.898483	0.608101	0.139955	0.106254	0.123244	0.451862	0.468252	0.492176	0.584211	0.53519	0.480373	1.37701	1.37351	1.28181	0.728852	0.810214	0.668418
Ethanone, 1-(2-methylphenyl)-	Ketone	C9H10O	577-16-2	0.253449	0.221917	0.254762	0.27353	0.258266	0.269385	0.467273	0.419742	0.423298	0.279896	0.282637	0.285197	0.165913	0.144926	0.179012	0.425396	0.505616	0.381475	0.112783	0.145337	0.165777	0.305901	0.319341	0.346358	0.327124	0.288539	0.304941	0.383181	0.388542	0.367908	0.500097	0.608422	0.502986
4-Isopropyl-1-methylcyclohex-2-enol	Terpenoids	C10H18O	619-62-5	0.058015	0.0627139	0.0556456	0.0922548	0.0863865	0.0917919	0.248882	0.25888	0.297297	0.0941292	0.10322	0.102324	0.0546109	0.051423	0.0649208	0.114516	0.140551	0.103721	0.124595	0.126474	0.130349	0.0927509	0.101511	0.107133	0.118616	0.107379	0.10707	0.0760643	0.0733683	0.0664909	0.167967	0.179169	0.165866
.alpha.-Aminoisobutanoic acid	Acid	C4H9NO2	62-57-7	0.638708	0.618473	0.609863	0.627451	0.605134	0.590422	0.898408	0.925683	0.746596	0.586249	0.624338	0.628037	0.260865	0.314484	0.363637	1.83941	2.15822	1.51304	0.430624	0.392771	0.368577	0.761295	0.784232	0.799214	0.637983	0.575262	0.636592	0.46335	0.462574	0.421973	0.836306	0.875084	0.769627
1-(5-Methyl-2-pyrazinyl)-1-ethanone	Ketone	C7H8N2O	22047-27-4	0.508838	0.517276	0.499054	0.665314	0.6538	0.484258	0.865201	0.856427	0.926074	0.686321	0.527985	0.530495	0.261315	0.305442	0.345788	0.0579701	0.0713422	0.0482474	0.036855	0.0318783	0.0320735	0.574923	0.599052	0.643296	0.52734	0.463625	0.674441	0.674781	0.605474	0.586925	1.33809	1.45569	1.24674
Benzaldehyde, 3-methoxy-	Aldehyde	C8H8O2	591-31-1	0.12312	0.157412	0.149774	0.163291	0.163151	0.170677	0.789555	0.771075	0.801173	0.138257	0.147168	0.146958	0.336233	0.33318	0.371096	0.0846801	0.0976701	0.080324	0.035754	0.0277084	0.0280589	0.158581	0.159299	0.163943	0.223231	0.206485	0.221444	0.31451	0.321246	0.292868	0.785647	0.910377	0.816346
2-methyl-5-[(methylthio)methyl]furan	Heterocyclic compound	C7H10OS	13679-60-2	1.78357	1.86458	1.77996	1.63475	1.6272	1.7266	3.09959	3.07988	3.3449	1.83314	1.90523	1.84927	0.949354	1.07517	1.23964	0.208694	0.265287	0.177239	0.139873	0.120689	0.116252	2.05073	2.16202	2.31241	1.90602	1.67559	1.50219	2.42648	2.2247	2.10875	5.02499	5.40779	4.71801
1,6-Octadiene, 3-ethoxy-3,7-dimethyl-	Ether	C12H22O	72845-33-1	0.122027	0.132194	0.127896	0.153724	0.15655	0.163275	0.310785	0.322927	0.362709	0.186216	0.187397	0.188189	0.312553	0.303078	0.317445	0.239785	0.280561	0.217132	0.0446383	0.0408325	0.0457405	0.167619	0.174451	0.177167	0.201398	0.184655	0.189646	0.264039	0.252784	0.258575	0.415682	0.493226	0.421939
Dodecanenitrile	Nitrogen compounds	C12H23N	2437-25-4	0.0341246	0.0313488	0.0327272	0.0428057	0.0452738	0.0327811	0.218336	0.233489	0.33573	0.040526	0.036148	0.0382834	0.028433	0.0432618	0.0995142	0.326083	0.369767	0.321731	0.427703	0.349083	0.35349	0.0616418	0.069469	0.0452178	0.0456649	0.0417838	0.0438412	0.107224	0.0859279	0.0901778	0.0165484	0.0221877	0.0228289
Ethanol, 2,2'-oxybis-	Alcohol	C4H10O3	111-46-6	0.162119	0.155692	0.1524	0.166013	0.160268	0.150834	0.239843	0.259524	0.203681	0.151107	0.158481	0.160588	0.0632565	0.0756967	0.0945613	0.542747	0.639842	0.455973	0.0942934	0.10838	0.0715206	0.201193	0.172308	0.202242	0.14873	0.152881	0.125601	0.107698	0.106894	0.103144	0.267625	0.273869	0.263584
1-Propanone, 1-phenyl-	Ketone	C9H10O	93-55-0	0.121294	0.123533	0.120378	0.146485	0.145472	0.15062	0.269962	0.281767	0.290913	0.171818	0.12152	0.173998	0.0731906	0.0729606	0.0914013	0.242875	0.292875	0.22409	0.0354692	0.0610634	0.0477677	0.150947	0.151464	0.165644	0.189862	0.176421	0.180509	0.218768	0.220588	0.231602	0.246912	0.302929	0.239802
3-Heptanol, 4-methyl-	Alcohol	C8H18O	14979-39-6	0.145109	0.141705	0.145581	0.146487	0.0323813	0.127223	0.045417	0.0484787	0.0351219	0.128119	0.134334	0.134357	0.0137571	0.0163919	0.0196089	0.421024	0.520369	0.377267	0.077829	0.0749157	0.0586576	0.167764	0.0427301	0.176252	0.142845	0.125586	0.109182	0.083426	0.0820306	0.0731173	0.179742	0.15692	0.126619
Dodecane, 3-methyl-	Hydrocarbons	C13H28	17312-57-1	0.0359179	0.0345976	0.0326546	0.0566724	0.0424853	0.0395815	0.0584541	0.0583441	0.108787	0.0463473	0.0420424	0.025409	0.0768493	0.0725222	0.10899	0.0656626	0.0887093	0.0612552	0.160181	0.103538	0.123313	0.0323124	0.0499403	0.0331943	0.0461115	0.0417707	0.042157	0.142561	0.0920555	0.101267	0.16363	0.170649	0.162999
3-Cyclohexen-1-ol, 4-methyl-1-(1-methylethyl)-, (R)-	Terpenoids	C10H18O	20126-76-5	3.89676	4.04817	4.08508	4.43383	4.38264	4.61618	10.8735	11.253	12.4898	4.33411	4.75809	4.86426	1.75574	2.08419	2.33279	9.16164	9.91269	8.39293	1.56812	1.64167	1.70577	5.19373	5.392	5.65599	5.09301	4.44998	5.95323	7.76065	7.55126	7.2434	9.98234	11.4862	9.78712
2-Cyclohexen-1-ol, 1-methyl-4-(1-methylethyl)-, trans-	Terpenoids	C10H18O	29803-81-4	0.0670554	0.0736801	0.0685898	0.103092	0.0995006	0.104027	0.281695	0.291711	0.335276	0.117024	0.117426	0.119869	0.0442202	0.0390202	0.0559692	0.101507	0.117245	0.0860339	0.150138	0.151008	0.147402	0.111147	0.114842	0.124168	0.143108	0.118542	0.12545	0.0941506	0.0919823	0.0789063	0.134738	0.183843	0.137573
Benzene, tert-butyl-	Aromatics	C10H14	98-06-6	0.509427	0.50972	0.490775	0.521757	0.502626	0.48129	0.764978	0.77836	0.636666	0.489271	0.525541	0.52421	0.142746	0.173652	0.207956	1.93259	2.31168	1.58769	0.282037	0.252295	0.235196	0.615773	0.644921	0.666268	0.53573	0.488075	0.537045	0.355711	0.324462	0.394943	0.901765	0.776336	0.865712
Isoneral	Aldehyde	C10H16O	72203-97-5	0.474163	0.504289	0.500019	0.625177	0.634119	0.647277	1.34634	1.39	1.52786	0.731384	0.736209	0.737966	0.297453	0.295355	0.275538	1.12345	1.32704	1.02516	0.198212	0.179595	0.218576	0.638719	0.679942	0.710514	0.831114	0.769566	0.792142	0.976091	0.956453	0.905634	1.21977	1.42873	1.19529
Ethanone, 1-(2-hydroxyphenyl)-	Ketone	C8H8O2	118-93-4	3.09659	3.28452	3.26435	3.18025	3.10224	3.23251	8.01204	8.30746	8.81253	4.80073	4.73335	4.76491	1.7191	1.67036	1.92578	6.66309	8.53423	5.97696	1.27158	1.3363	1.37396	4.17766	4.33797	4.55342	5.41178	4.94596	4.66522	5.81335	6.37543	5.42834	6.98021	8.34091	6.79618
2-Nonanone, 3-(hydroxymethyl)-	Ketone	C10H20O2	67801-33-6	0.579349	0.603407	0.574236	0.534772	0.525063	0.539908	0.969069	0.979432	1.043	0.58887	0.607796	0.584843	0.297484	0.333388	0.385348	0.06129	0.0775628	0.0516561	0.0441036	0.0348438	0.0369755	0.657849	0.696292	0.718187	0.824197	0.523028	0.776278	0.755687	0.675187	0.652839	1.47593	1.60228	1.39238
Acetic acid, methoxy-, methyl ester	Ester	C4H8O3	6290-49-9	0.0987321	0.123004	0.123198	0.102818	0.0863952	0.092813	0.128246	0.177973	0.106281	0.0862274	0.12346	0.0831072	0.0228443	0.0367954	0.0490081	0.425851	0.498173	0.357541	0.113434	0.0932192	0.0938142	0.0956736	0.10243	0.104094	0.129531	0.119194	0.107519	0.0617515	0.0596612	0.0547812	0.238347	0.264251	0.230015
Benzeneacetaldehyde, .alpha.-methyl-	Aldehyde	C9H10O	93-53-8	7.08622	7.39673	7.33852	8.03415	7.95728	8.18097	5.08665	5.01318	5.98805	10.1165	10.4941	10.8141	0.544801	0.52799	0.599728	2.31568	2.79203	2.11068	0.749362	0.814357	0.715495	10.783	11.1436	11.307	10.919	9.80657	12.603	2.73963	2.7869	2.5062	1.52086	1.68622	1.4927
Benzoic acid, 2,6-dichloro-	Acid	C7H4Cl2O2	50-30-6	0.147291	0.133466	0.138903	0.166098	0.177291	0.134745	0.587172	0.514742	0.844201	0.172638	0.159431	0.168645	0.270427	0.330592	0.750351	0.290541	0.327737	0.281323	0.0822885	0.00694215	0.384941	0.188538	0.198211	0.178712	0.141996	0.133266	0.139126	0.0400503	0.0335404	0.0355605	0.0907975	0.10932	0.095242
cis-Dihydrocarvone	Terpenoids	C10H16O	3792-53-8	0.066272	0.0666386	0.0663875	0.106779	0.105773	0.104521	0.402167	0.416057	0.425557	0.0857973	0.0946941	0.0966645	0.0414428	0.0484036	0.0492271	0.0495377	0.0662247	0.0412924	0.001482	0.00638886	0.00882765	0.0864429	0.0697054	0.0906426	0.132845	0.118344	0.146855	0.259879	0.255113	0.249046	0.405262	0.473802	0.40427
2-Pyridinemethanamine	Heterocyclic compound	C6H8N2	3731-51-9	6.10591	6.2116	5.8987	5.79994	5.6446	5.74333	9.81083	10.0121	14.2805	8.55965	8.86564	8.6256	0.682441	3.6527	4.40612	79.139	92.1603	65.6872	62.0376	39.7548	53.4419	7.11491	7.06192	7.79538	6.06363	5.40282	8.41137	6.27888	5.70527	6.95829	15.646	17.0475	14.6395
Propanoic acid, 3-(methylthio)-	Acid	C4H8O2S	646-01-5	0.0353976	0.0378277	0.0357409	0.0323936	0.0331952	0.0356363	0.0458902	0.0581296	0.0633848	0.0359314	0.02921	0.0294583	0.00095916	0.0172019	0.0201878	0.00450941	0.00588747	0.00437882	0.00595038	0.0045441	0.00582003	0.0518659	0.0515192	0.0593659	0.0502473	0.0323476	0.0485666	0.0368703	0.0398036	0.0315294	0.158992	0.105393	0.104137
2,3-Diethylpyrazine	Heterocyclic compound	C8H12N2	15707-24-1	2.88562	2.97252	2.85809	2.70326	2.61396	2.7306	3.5163	3.51388	3.82512	2.78127	2.90643	2.82486	1.04727	1.18028	1.18354	0.214316	0.263106	0.0145303	0.138526	0.107217	0.0923279	3.18047	3.30288	3.55476	2.93552	2.57362	2.88962	2.72202	2.47228	2.36391	5.29805	5.83915	3.92424
Carbamic acid, 2-chloroethyl ester	Ester	C3H6ClNO2	2114-18-3	1.05899	1.05339	1.03535	1.0036	0.970441	0.988567	1.31387	1.35247	1.35413	0.977222	1.04277	1.03748	0.627434	0.699429	0.807442	0.0542966	0.0604528	0.0397136	0.0405494	0.0390924	0.0076892	1.19754	1.23043	1.29222	1.06758	0.941419	1.06372	1.08759	1.09503	0.964805	1.67071	1.92208	1.65876
3-Buten-2-one, 3-methyl-4-phenyl-	Ketone	C11H12O	1901-26-4	0.110229	0.106414	0.112292	0.166946	0.158965	0.117114	0.0790654	0.0822093	0.133426	0.151671	0.150853	0.156224	0.165347	0.213	0.476701	4.0393	4.68067	3.71786	2.07461	1.74808	1.83716	0.152854	0.172857	0.152837	0.113063	0.102814	0.106411	0.0693956	0.0523923	0.056872	0.00736984	0.00845918	0.00143501
3-Hexanol, 2,4-dimethyl-	Alcohol	C8H18O	13432-25-2	3.34349	3.21566	3.18213	3.41555	3.23032	3.09183	4.95115	5.13886	3.92911	2.87957	3.07368	3.08954	1.79325	2.20919	2.86044	1.04315	1.22333	0.88834	0.0443237	0.20075	0.210123	3.94159	3.93789	4.07478	3.16628	2.91462	3.37422	2.21448	2.24161	2.19231	4.59741	5.3654	4.5107
Pyrazine, tetramethyl-	Heterocyclic compound	C8H12N2	1124-11-4	0.245038	0.253398	0.239924	0.233103	0.221488	0.229397	0.304466	0.290672	0.320276	0.235826	0.23918	0.234598	0.0929138	0.111806	0.122495	0.0201476	0.02488	0.0150144	0.0118358	0.00186281	0.0102423	0.271429	0.27928	0.308507	0.256357	0.221082	0.235377	0.230969	0.207522	0.196938	0.44924	0.485477	0.413732
Hexane, 1,1'-[ethylidenebis(oxy)]bis-	Ether	C14H30O2	5405-58-3	0.212002	0.199194	0.204469	0.251315	0.256365	0.189438	0.970887	1.04942	1.511	0.230946	0.21008	0.227717	0.185216	0.255464	0.473577	1.47846	1.7307	1.48293	2.49177	2.02645	2.14343	0.294676	0.323544	0.2757	0.212624	0.202834	0.209355	0.493499	0.415219	0.428345	0.117341	0.0283474	0.121317
Pyridine, 2-(1-methylethyl)-	Heterocyclic compound	C8H11N	644-98-4	1.03762	1.0048	0.990003	1.09222	1.16521	1.1133	1.83319	1.90543	1.48444	1.06584	1.13762	1.1474	0.629371	0.778441	0.898609	0.326789	0.414561	0.274687	0.0815418	0.0686652	0.0151017	1.2764	1.47877	1.52899	1.18606	0.942574	1.12535	0.81037	0.716091	0.692941	1.74846	2.01814	1.71967
Butanoic acid, 4-hydroxy-	Acid	C4H8O3	591-81-1	0.0445317	0.0472475	0.0444912	0.0475584	0.0471325	0.0436827	0.0896057	0.0714725	0.0635316	0.0430876	0.0418012	0.0407861	0.0317734	0.0304734	0.0411574	0.0172652	0.0226916	0.0132114	0.000896363	0.00572821	0.00424933	0.0551188	0.0569866	0.0566188	0.0451371	0.0426839	0.0473657	0.0311747	0.0347029	0.0335551	0.0692681	0.0784339	0.069632
1,3-Benzenediol, 4,5-dimethyl-	Phenol	C8H10O2	527-55-9	0.0452756	0.0369112	0.0439172	0.0761344	0.0710623	0.0329691	0.0533899	0.0664541	0.0672946	0.0591778	0.0490612	0.041502	0.0243444	0.0209266	0.149459	0.118025	0.0973364	0.142548	0.134388	0.10921	0.125893	0.044752	0.0632546	0.0444286	0.0432193	0.041284	0.0436565	0.0167159	0.00252495	0.0209835	0.0177261	0.0187504	0.0334901
Benzenemethanol, .alpha.-methyl-.alpha.-(1-methyl-2-propenyl)-	Alcohol	C12H16O	61967-11-1	0.303028	0.265334	0.344573	0.439424	0.495223	0.291182	1.6797	1.73799	2.58514	0.395563	0.364677	0.398423	0.00410843	0.00439799	0.0237849	2.07166	2.39332	2.07918	1.76604	1.36255	1.44591	0.546458	0.603709	0.518326	0.399853	0.369605	0.384785	0.0205462	0.0216418	0.0159086	0.198626	0.285665	0.210633
3,5-Octadien-2-one	Ketone	C8H12O	38284-27-4	2.88029	2.99124	2.99085	3.21139	3.20083	3.23676	1.48587	1.44415	1.3947	3.21834	4.07509	4.13724	0.0608096	0.0650955	0.352044	1.0696	0.940516	0.947298	0.471028	0.485245	0.494871	3.51694	3.63844	3.6555	4.19729	3.09629	3.99151	1.10977	0.873482	1.02391	0.532074	0.622324	0.518284
1,4-Cyclohexadiene-1-methanol, 4-(1-methylethyl)-	Alcohol	C10H16O	22539-72-6	0.335949	0.306574	0.391198	0.509309	0.556531	0.330939	1.91498	1.99306	2.93091	0.454766	0.428247	0.461732	0.00473273	0.00506629	0.0273991	2.25255	2.60795	2.23798	1.89775	1.4582	1.53461	0.612406	0.689231	0.585928	0.449503	0.421119	0.437853	0.0311787	0.0226476	0.0238075	0.215887	0.26139	0.234756
4-Heptanol, 4-methyl-	Alcohol	C8H18O	598-01-6	1.12829	1.08319	1.0676	1.16359	1.11317	1.05233	1.72106	1.81487	1.32542	1.01511	1.06426	1.07125	0.59006	0.738835	0.965656	0.347561	0.413285	0.299585	0.0156327	0.0673924	0.0148218	1.35794	1.3653	1.4071	1.1016	0.992117	1.20187	0.735766	0.75871	0.743534	1.61487	1.85368	1.53358
9-Decen-2-one	Ketone	C10H18O	35194-30-0	0.102792	0.105589	0.106353	0.167313	0.165814	0.167018	0.65235	0.678062	0.729113	0.111928	0.120746	0.122579	0.0671913	0.0824483	0.077582	0.105466	0.109177	0.085297	0.00749858	0.0323263	0.0071096	0.121809	0.14227	0.143687	0.228407	0.210506	0.210658	0.401582	0.331176	0.379925	0.595143	0.69391	0.615315
Neryl butyrate	Ester	C14H24O2	999-40-6	0.372984	0.333705	0.312776	0.41008	0.452736	0.372113	1.55074	1.70227	2.26111	0.387722	0.371113	0.378463	0.547836	0.661169	1.63054	3.66181	4.15313	3.76569	13.8247	10.2759	10.6461	0.498747	0.53488	0.458999	0.341814	0.32095	0.369405	0.0513354	0.0109247	0.00927395	0.189967	0.290405	0.268966
Pyridazine	Heterocyclic compound	C4H4N2	289-80-5	0.130077	0.121384	0.131866	0.124591	0.120901	0.115661	0.157904	0.172527	0.121176	0.114103	0.121691	0.122285	0.0517058	0.065473	0.0890643	0.00774843	0.0123146	0.00720286	0.000455243	0.00196255	0.000431628	0.159597	0.152537	0.152044	0.126725	0.11823	0.159622	0.0993275	0.105261	0.0958391	0.32143	0.375802	0.31669
(E)-.beta.-Farnesene	Terpenoids	C15H24	18794-84-8	18.5436	16.844	17.5252	23.949	24.2596	19.3483	54.7861	56.9599	90.2895	19.1419	18.5508	19.3761	20.9062	27.9895	68.0185	0.215449	0.267509	1.89505	1.35046	1.10198	1.12114	18.617	20.569	17.7183	14.7704	13.6741	14.084	5.55815	4.41932	4.955	83.5414	98.773	88.7025
2-Propen-1-ol, 3-phenyl-, propanoate	Ester	C12H14O2	103-56-0	0.199882	0.171266	0.176075	0.221863	0.305888	0.179962	0.238173	0.244145	0.330243	0.191016	0.178249	0.193633	0.0072959	0.00853481	0.0133862	3.72024	4.37508	3.53387	2.30713	1.94252	2.5651	0.346932	0.285935	0.260894	0.210564	0.189555	0.259632	0.00588161	0.00125167	0.00106254	0.149188	0.1751	0.16179
Phenylacetic acid propyl ester	Ester	C11H14O2	4606-15-9	0.269713	0.251916	0.224533	0.291666	0.391346	0.232736	1.36316	1.43576	2.10877	0.311395	0.228637	0.259122	0.00297815	0.00318805	0.0218108	1.71356	1.96069	1.71178	1.46806	1.1211	1.1855	0.452487	0.504317	0.42516	0.322933	0.302414	0.314919	0.0142788	0.0128045	0.0136079	0.201999	0.238934	0.213045
3,4-Dimethylcyclohexanol	Alcohol	C8H16O	5715-23-1	0.00503531	0.00488119	0.0429546	0.0508689	0.0499406	0.0604063	0.149602	0.156918	0.194763	0.059824	0.0567945	0.0496528	0.0600506	0.0649386	0.0675061	0.0775626	0.0991396	0.0783088	0.0337501	0.0420496	0.048836	0.0569638	0.0660472	0.0579403	0.0692421	0.0575134	0.0664603	0.0587519	0.0518924	0.0515818	0.104236	0.125828	0.109764
Nonane, 3-methyl-5-propyl-	Hydrocarbons	C13H28	31081-18-2	0.0525317	0.0629233	0.0562184	0.0342266	0.0408717	0.0392198	0.0477127	0.0400194	0.046914	0.0428479	0.0438282	0.0460296	0.0554455	0.0492327	0.0445889	0.0632243	0.0743208	0.0459172	0.0393094	0.005823	0.0320167	0.0463848	0.0470022	0.047426	0.0531333	0.0449346	0.0632437	0.0979649	0.0840582	0.061371	0.00691837	0.0768014	0.0820304
7-Octen-4-ol, 2-methyl-6-methylene-, (S)-	Terpenoids	C10H18O	35628-05-8	7.5898	7.97773	7.94747	8.57821	8.52549	8.75833	8.86479	9.11859	9.99109	10.9099	11.1496	11.375	0.536243	0.114808	0.124179	1.84403	2.27753	1.92397	0.733738	0.71547	0.733261	9.5504	9.77245	9.92135	11.4759	10.4545	10.9793	2.53715	2.19361	2.29656	1.01397	1.12977	0.972914
2(1H)-Pyridinone	Ketone	C5H5NO	142-08-5	10.885	11.413	11.4126	12.2579	12.2199	12.5348	9.87122	10.1257	5.78269	15.6059	15.9575	16.2761	0.103733	0.111044	0.600541	2.5715	3.27533	2.8179	1.07727	1.04639	1.06818	13.6691	14.0556	14.2181	16.4887	14.9628	15.6216	3.66635	3.15206	3.3243	1.47887	1.64076	1.44927
7-epi-Silphiperfol-5-ene	Terpenoids	C15H24	138752-23-5	0.753845	0.724798	0.763958	0.865891	0.808682	0.738461	3.36167	3.51151	6.13736	0.824574	0.810313	0.816811	1.16714	1.51491	3.27705	2.57741	2.98026	2.40952	1.13813	0.891032	0.961408	0.800413	0.934672	0.999959	0.665039	0.673991	0.848541	0.31536	0.270242	0.244222	0.0431705	0.0104292	0.00884602
2-Cyclohexen-1-ol, 2-methyl-5-(1-methylethenyl)-, cis-	Terpenoids	C10H16O	1197-06-4	0.0286543	0.0269785	0.0269277	0.0309383	0.039927	0.036658	0.00163821	0.00171386	0.0714439	0.0382296	0.0496266	0.0303811	0.130952	0.125203	0.158513	0.00899201	0.0107679	0.0100705	0.0267163	0.0186286	0.0213706	0.0412586	0.0384886	0.0345474	0.0434145	0.0407213	0.0491182	0.126234	0.12578	0.121072	0.092315	0.0882543	0.0836341
3,5,9-Undecatrien-2-one, 6,10-dimethyl-, (E,Z)-	Ketone	C13H20O	13927-47-4	0.60488	0.457597	0.477472	0.436911	0.392383	0.363691	0.49852	0.44463	0.520106	1.03355	0.74502	0.703788	0.454445	0.483948	0.638901	0.356046	0.425188	0.325891	0.611528	0.56248	0.586275	0.491353	0.447275	0.471474	0.517766	0.402182	0.418439	0.0204988	0.01667	0.0236283	0.00409938	0.00495167	0.0042
1-Octanamine	Amine	C8H19N	111-86-4	0.284264	0.353585	0.280683	0.319183	0.318104	0.35046	0.476818	0.477666	0.484765	0.343476	0.351092	0.347306	0.157012	0.192684	0.224815	0.0119313	0.010153	0.00786246	0.00179518	0.0015478	0.00170205	0.315785	0.336271	0.440648	0.290244	0.25525	0.349796	0.291138	0.320591	0.270375	0.621461	0.685559	0.587811
.alpha.-Farnesene	Terpenoids	C15H24	502-61-4	2.55211	2.38387	2.53461	3.00597	3.07604	2.4948	9.69776	10.2427	12.8749	3.3636	3.35935	3.52287	0.269064	0.378979	0.735314	3.69353	4.36274	3.50788	0.00761558	0.00656613	0.00722053	3.52237	3.84025	3.38182	2.66088	2.47929	2.72642	0.386271	0.320454	0.336878	0.058195	0.0471163	0.0463003
Cyclohexanol, 3,5-dimethyl-	Alcohol	C8H16O	5441-52-1	2.32438	2.27525	2.19913	2.33513	2.27202	2.21102	4.30044	4.42323	3.59886	2.18713	2.34042	2.34774	0.363305	0.38891	0.420655	10.7014	11.5326	8.77431	2.19324	1.99656	1.77764	2.77713	2.89081	2.92647	2.81273	2.08528	2.14369	2.13405	2.10876	1.99268	3.9401	4.40644	3.91944
Cyclohexanol, 5-methyl-2-(1-methylethyl)-, (1.alpha.,2.alpha.,5.beta.)-	Alcohol	C10H20O	3623-51-6	0.334729	0.374353	0.372824	0.577759	0.579933	0.57019	2.41017	2.51564	2.71145	0.464591	0.446923	0.484225	0.0837405	0.0896425	0.0969596	1.16593	1.31651	1.44958	8.88821	7.84637	7.89361	0.383821	0.391124	0.406176	0.71525	0.656346	0.64821	1.16034	1.18084	1.10169	2.06484	2.38029	2.09658
Oxirane, phenyl-	Heterocyclic compound	C8H8O	96-09-3	35.018	34.4576	34.1338	32.2125	31.1973	31.7947	43.499	42.5592	42.6124	31.2807	33.5044	36.2538	20.2352	17.5624	22.6447	1.68704	1.98739	1.42187	0.351396	0.302972	0.333168	37.624	39.2442	40.6961	37.4133	30.0509	36.4094	34.4722	36.8121	30.4771	59.0849	60.5741	51.7287
S-Methyl methanethiosulfinate	Ester	C2H6OS2	13882-12-7	0.035129	0.0353589	0.0343911	0.0316203	0.0349879	0.031908	0.00694139	0.00726195	0.00695758	0.0295059	0.0322307	0.0311766	0.11318	0.111772	0.147873	0.0859978	0.107935	0.0666866	0.0924414	0.0652381	0.0915758	0.0411906	0.0417852	0.0398762	0.0333858	0.0324398	0.0314041	0.0411195	0.0401531	0.0298413	0.0415964	0.0499106	0.0481723
Pyridine, 2-(2-methylpropyl)-	Heterocyclic compound	C9H13N	6304-24-1	9.30645	9.26646	9.13813	8.6525	8.44585	8.61641	11.878	11.7432	11.8071	8.69777	9.22591	9.73854	4.16789	4.64346	5.76745	0.286486	0.335886	0.247382	0.0593889	0.051205	0.0563082	10.3807	10.8328	11.3885	9.50547	8.32332	9.89494	9.61134	9.81219	8.53257	16.6242	17.358	14.7904
3-Decanone	Ketone	C10H20O	928-80-3	0.196355	0.196426	0.199272	0.35311	0.35495	0.35028	1.33829	1.39249	1.48647	0.274005	0.268077	0.292209	0.0484027	0.0518141	0.0560434	0.482461	0.532874	0.45581	0.775822	0.894098	0.726742	0.261414	0.265337	0.269318	0.442094	0.408708	0.398338	0.787556	0.637427	0.746398	1.19778	1.37519	1.22936
Butanenitrile, 4-(methylthio)-	Ether	C5H9NS	59121-24-3	12.3222	15.1506	12.2412	13.6112	11.1253	13.4631	19.4964	19.4875	19.7723	14.0325	14.9241	14.822	6.4305	8.05214	9.18944	0.364036	0.411595	0.297601	0.0727754	0.0627467	0.0690003	13.8833	14.8455	18.3606	12.8849	11.3638	14.9312	12.9019	13.8718	11.2487	26.4514	28.1599	24.0513
3-(Methylthio)propanoic acid ethyl ester	Ester	C6H12O2S	13327-56-5	0.35226	0.355368	0.350833	0.404013	0.390664	0.407049	0.24304	0.247204	0.258479	0.498355	0.502619	0.509162	0.0276116	0.0288515	0.0271557	0.112014	0.134815	0.101007	0.0366308	0.0352811	0.0341517	0.429397	0.434974	0.444167	0.527321	0.484744	0.514091	0.135934	0.136549	0.126399	0.00495947	0.00599058	0.0050812
2(3H)-Furanone, 5-hexyldihydro-4-methyl-, trans-	Ketone	C11H20O2	147254-33-9	0.111011	0.105543	0.109887	0.0840024	0.0845502	0.0681744	0.101395	0.110045	0.0902639	0.214341	0.202726	0.179867	0.101308	0.111405	0.169927	0.05274	0.059963	0.0498507	0.114567	0.0988217	0.10016	0.0933816	0.11043	0.0933783	0.0968	0.0942208	0.100823	0.00492457	0.00319846	0.00828732	0.000786547	0.000950077	0.000805853
3-Cyclohexene-1-carboxaldehyde, 4-(4-methyl-3-pentenyl)-	Aldehyde	C13H20O	37677-14-8	2.77599	2.07822	2.21362	3.27018	2.7642	2.21207	9.37868	9.91323	12.9406	3.05012	3.77388	4.02612	0.246833	0.320384	0.632386	3.22344	3.8337	3.08511	0.0135018	0.0116412	0.0128014	3.11292	3.32084	2.92064	2.32171	2.16447	2.37354	0.387646	0.312279	0.328059	0.0691553	0.104009	0.0741859
1-Heptanamine	Amine	C7H17N	111-68-2	0.130473	0.128092	0.130915	0.134459	0.127498	0.119605	0.192387	0.20757	0.166638	0.118474	0.128196	0.123686	0.0800263	0.0843475	0.116048	0.0560889	0.0617502	0.0400295	0.0107308	0.00925209	0.0101742	0.156975	0.167853	0.158765	0.135382	0.11798	0.132067	0.090692	0.0933275	0.0899097	0.193094	0.216651	0.183696
1(2H)-Naphthalenone, octahydro-4-hydroxy-, trans-	Ketone	C10H16O2	21766-50-7	1.52982	1.46096	1.59534	1.13524	0.919935	0.945643	1.36759	1.48334	1.69912	2.5038	2.39829	2.72916	1.2745	1.14605	1.62253	0.965691	0.87111	0.617523	1.64878	1.47488	1.50274	0.928752	1.0636	1.22612	1.38584	1.36056	1.45258	0.066559	0.0644745	0.082342	0.0158552	0.0191516	0.0162443
2-Furanmethanol, tetrahydro-, acetate	Ester	C7H12O3	637-64-9	1.10359	1.14443	1.12159	1.21704	1.20334	1.23584	0.492324	0.476875	0.477289	1.48617	1.53345	1.55581	0.0227478	0.0243511	0.0263387	0.385667	0.46972	0.329665	0.131788	0.135927	0.140933	1.34556	1.37378	1.41889	1.60963	1.44288	1.45432	0.430539	0.414631	0.397895	0.12529	0.145259	0.123222
7-Octen-2-ol, 2,6-dimethyl-	Terpenoids	C10H20O	18479-58-8	11.602	11.5955	11.3386	10.9804	10.6863	10.8585	14.6525	14.945	14.9106	10.7431	11.2757	11.1625	6.65019	7.82517	8.9678	0.341499	0.406004	0.297654	0.0717868	0.0618944	0.0680629	13.0466	13.4815	14.3185	11.6535	10.3451	11.2989	11.8335	11.6568	10.6015	18.84	21.2042	18.092
2-Thiophenethiol	Alcohol	C4H4S2	7774-74-5	21.7242	21.3841	20.7761	21.6325	21.0909	20.5424	30.5588	31.0636	24.8232	20.5873	22.0068	22.1688	3.92367	4.20021	4.54305	96.2752	113.766	78.999	22.7317	20.5905	19.1984	25.9259	27.1509	27.3541	21.6696	19.6186	20.033	21.5999	21.3165	20.1634	37.5522	42.848	37.4722
Pentanoic acid, 4-oxo-, ethyl ester	Ester	C7H12O3	539-88-8	0.0822524	0.0781544	0.0841942	0.0734094	0.0748347	0.0764831	0.100619	0.10604	0.105476	0.0789798	0.0828932	0.0771898	0.0421577	0.0485048	0.0446619	0.0150809	0.0175895	0.0111687	0.00299404	0.00258145	0.00283873	0.0864341	0.0978687	0.100239	0.087724	0.0721467	0.0805119	0.0887554	0.0803006	0.0752012	0.124336	0.1587	0.135005
Acetophenone, 4'-amino-	Ketone	C8H9NO	99-92-3	4.374	3.97843	4.06088	5.17082	5.54409	4.23678	14.9374	16.0838	26.3245	6.30733	5.90608	6.40524	0.404463	0.507737	0.989487	6.25217	7.12952	6.06691	0.0199131	0.0171691	0.0188802	5.82665	6.35707	5.55675	4.30038	3.97267	4.21291	0.71577	0.596741	0.618685	0.111459	0.123199	0.118561
Pentanoic acid, 1-ethenyl-1,5-dimethyl-4-hexenyl ester	Ester	C15H26O2	10471-96-2	3.52283	3.2848	3.49143	4.22248	4.43941	3.47807	15.6045	16.4976	21.4318	5.01976	4.78631	5.0782	0.359885	0.506425	1.02004	5.20768	6.15647	5.02615	0.0106459	0.00917888	0.0100937	4.98968	5.39416	4.66386	3.71192	3.46463	3.79851	0.486931	0.411671	0.43347	0.0545276	0.0693661	0.0604741
Acetic acid, phenyl-, isopentyl ester	Ester	C13H18O2	102-19-2	13.7452	12.4745	13.311	16.289	17.5983	13.3057	63.843	67.7262	85.8354	19.858	18.5538	20.1317	1.41673	2.01164	3.82813	19.7621	23.323	19.0559	0.0509963	0.0439689	0.048351	19.0805	20.4562	17.7434	14.0334	13.2421	14.4788	2.2692	1.91504	1.98537	0.2612	0.325026	0.324124
4-Aminobutanoic acid	Acid	C4H9NO2	56-12-2	0.665735	0.677847	0.663205	1.16995	1.18402	1.17592	4.49237	4.73767	5.05945	0.905022	0.934886	0.973946	0.159486	0.170727	0.184663	1.2426	1.71416	1.47141	4.53204	3.98647	3.99214	0.894009	0.890109	0.889871	1.46404	1.36713	1.34221	2.62746	2.14368	2.48273	3.98484	4.57545	4.02171
Bicyclo[3.1.1]hept-2-ene-2-methanol, 6,6-dimethyl-	Terpenoids	C10H16O	515-00-4	0.888216	0.91643	0.901044	1.23868	1.20159	1.22923	5.68706	5.95438	6.45732	1.02859	1.07795	1.29807	0.67188	0.668559	0.76769	0.56289	0.652191	0.53195	0.115316	0.099425	0.109334	1.11398	1.1487	1.17094	2.13039	1.98669	2.03289	2.97985	3.12272	2.77576	4.45551	5.20832	4.39537
2-Pentenoic acid, 2-methyl-	Acid	C6H10O2	3142-72-1	6.82947	6.70601	6.59101	6.89436	6.68395	6.4889	9.72095	9.96689	7.92596	6.49101	6.95818	7.04531	1.2045	1.28939	1.39464	31.0841	36.6642	25.6512	6.99958	6.28969	5.89358	8.31698	8.63675	8.71443	6.88722	6.26085	6.41547	6.73941	6.65846	6.30966	11.9165	13.7442	12.0523
Hydrazinecarboxamide	Amine	CH5N3O	57-56-7	26.0955	26.0954	25.5053	24.6536	24.0315	24.3521	32.8122	33.554	33.4132	24.0078	25.1146	24.8331	15.5192	18.0522	20.712	0.800931	0.954804	0.69285	0.168822	0.145558	0.160064	29.3307	30.2846	32.0786	26.1216	23.2049	25.0865	26.5576	26.1106	23.8285	41.6771	47.0877	40.1812
1-(2-Methylpyrimidin-4-yl)ethan-1-one	Ketone	C7H8N2O	67860-38-2	1.59886	1.58237	1.55432	1.51297	1.46817	1.47948	2.02437	2.05766	2.06417	1.47844	1.55402	1.54662	0.912187	1.06149	1.21312	0.047589	0.0583221	0.038904	0.0103121	0.00889107	0.00977718	1.80707	1.85456	1.96918	1.60358	1.42551	1.55465	1.64203	1.60408	1.47046	2.60638	2.92926	2.49681
Azulene, 1,2,3,5,6,7,8,8a-octahydro-1,4-dimethyl-7-(1-methylethenyl)-, [1S-(1.alpha.,7.alpha.,8a.beta.)]-	Terpenoids	C15H24	3691-11-0	26.0982	23.8024	24.306	30.8346	33.2245	25.2636	92.2565	99.8995	158.308	37.431	35.0927	38.1009	2.51842	3.48791	7.10369	37.012	43.4762	36.015	0.0648256	0.0558925	0.0614629	34.6731	37.7103	32.7261	25.4338	23.8682	26.4745	3.54034	2.9313	2.98596	0.340889	0.401065	0.352568
2,5-Dimethylpyrimidine	Heterocyclic compound	C6H8N2	22868-76-4	0.383529	0.373551	0.381594	0.403402	0.38108	0.358547	0.585538	0.601248	0.477682	0.34395	0.369067	0.369178	0.206267	0.259468	0.350273	0.124863	0.146	0.107633	0.0258146	0.0222573	0.0244755	0.461488	0.476317	0.480777	0.379116	0.340224	0.407006	0.265554	0.275407	0.262109	0.551833	0.641735	0.554329
Thiocyanic acid, phenylmethyl ester	Sulfur compounds	C8H7NS	3012-37-1	0.074331	0.0826487	0.0827491	0.102731	0.114813	0.0875566	0.401019	0.418016	0.610651	0.0946587	0.0870187	0.0959233	0.0012853	0.00137589	0.0014882	0.491439	0.568074	0.478256	0.423202	0.314727	0.340311	0.140244	0.146144	0.125905	0.0980742	0.0888856	0.0918935	0.00539565	0.00552614	0.00516446	0.115217	0.138184	0.109835
Linalool	Terpenoids	C10H18O	78-70-6	7.57118	7.95078	7.91507	8.66308	8.47892	11.0687	4.50299	4.57862	5.12629	13.7954	14.0124	14.2039	0.709589	0.767538	0.810731	2.51428	2.89286	2.32396	0.669	0.560121	0.671141	9.70339	10.0155	9.95907	14.4587	13.1435	13.0207	3.02817	1.31511	2.76898	0.133097	0.160769	0.136364
Nonanal	Aldehyde	C9H18O	124-19-6	0.700553	0.736955	0.726167	0.646004	0.632825	0.659506	0.335479	0.334997	0.348447	0.821127	0.847039	0.865425	0.0175559	0.0187932	0.0203272	0.33338	0.299578	0.292454	0.103787	0.0992052	0.108233	0.869141	0.883416	0.887456	0.862004	0.790137	1.00786	0.349047	0.331812	0.305394	0.0979544	0.112105	0.0968508
Tricyclo[3.3.1.1(3,7)]decane, 2-nitro-	Nitrogen compounds	C10H15NO2	54564-31-7	3.68603	3.37929	4.63874	4.38091	6.05481	4.71366	18.4819	19.5726	24.5824	5.3063	6.5979	7.11056	0.376857	0.52361	1.1088	6.69455	7.87514	6.56217	0.0102891	0.00887121	0.00975534	4.95785	5.33681	6.16456	3.68596	3.45296	4.86099	0.630467	0.538271	0.548632	0.0563866	0.0636567	0.0597075
Ethanol, 2-[2-(ethenyloxy)ethoxy]-	Alcohol	C6H12O3	929-37-3	0.0320035	0.0336893	0.0315576	0.0200617	0.0184217	0.0202713	5.09034	5.25982	5.01865	0.0323943	0.0344128	0.0340557	1.41919	1.62343	1.71845	0.00431179	0.00535367	0.00353112	0.427463	0.399948	0.404363	0.037463	0.040946	0.0439908	0.0181202	0.0178001	0.0287176	1.38228	1.35915	1.26306	1.54971	1.71564	1.52009
4-Penten-1-ol, propanoate	Ester	C8H14O2	30563-30-5	2.12409	2.09138	2.04202	2.12076	2.08095	2.01791	3.06092	3.067	2.45653	2.02136	2.18544	2.1722	0.377657	0.404274	0.437273	9.72931	11.5166	8.01749	2.17465	1.96085	1.84786	2.57569	2.69559	2.73064	2.15539	1.96076	2.03101	2.07954	2.05823	1.97673	3.76139	4.2978	3.78801
Propanoic acid, 2-methyl-, 2-phenylethyl ester	Ester	C12H16O2	103-48-0	0.0696498	0.0622881	0.0698922	0.0839482	0.0844316	0.0623062	0.220703	0.231049	0.400538	0.0806422	0.0691346	0.0790002	0.256217	0.342777	0.636958	0.200734	0.231181	0.196644	0.396763	0.309916	0.324417	0.105538	0.116493	0.0980564	0.0736425	0.0673149	0.0750525	0.0332713	0.0249028	0.0262839	0.00612395	0.00739717	0.00627426
Bicyclo[3.1.1]heptan-3-ol, 2,6,6-trimethyl-, (1.alpha.,2.beta.,3.alpha.,5.alpha.)-	Terpenoids	C10H18O	27779-29-9	0.407979	0.425796	0.424223	0.50665	0.487869	0.444954	0.949737	0.955356	1.0527	0.595471	0.469906	0.593245	0.219784	0.222226	0.242984	0.884919	1.07339	0.804988	0.0428532	0.0369479	0.0406302	0.524995	0.569952	0.58432	0.53281	0.457632	0.631632	0.82257	0.733166	0.759364	1.03509	1.21231	0.899519
Hexanoic acid, 3-hexenyl ester, (Z)-	Ester	C12H22O2	31501-11-8	0.12661	0.124248	0.121649	0.132814	0.137593	0.115129	0.472494	0.447554	0.771183	0.123297	0.118154	0.122452	0.27362	0.580209	2.35405	0.120772	0.191939	0.11299	0.649972	0.619886	0.529962	0.146573	0.180663	0.159549	0.119244	0.10613	0.113887	0.0850612	0.0640956	0.0641449	0.015762	0.0190391	0.0161489
(5R,10R)-10-Methyl-6-methylene-2-(propan-2-ylidene)spiro[4.5]dec-7-ene	Terpenoids	C15H22	28908-27-2	4.0995	3.74883	3.82709	4.85302	4.16195	3.97672	17.6227	18.6968	23.5328	4.51456	5.52896	4.72295	0.460081	0.634275	1.19025	5.87896	6.62723	6.79401	0.0126546	0.0109108	0.0119982	5.46589	5.97423	5.1642	3.98401	3.68465	3.83975	0.614826	0.51626	0.542803	0.0658643	0.0782918	0.0682282
Pentanoic acid, butyl ester	Ester	C9H18O2	591-68-4	4.04172	4.20845	4.20201	4.54082	4.51433	4.62778	1.90784	1.85607	1.90439	5.68451	5.84889	5.91644	0.0772528	0.0826975	0.0894477	1.33554	1.11006	1.22288	0.415816	0.419305	0.436099	5.00678	5.13207	5.20689	5.99159	5.44822	5.60646	1.50851	1.45552	1.35691	0.43959	0.493308	0.419438
Bicyclo[7.2.0]undec-4-ene, 4,11,11-trimethyl-8-methylene-	Hydrocarbons	C15H24	13877-93-5	1.66276	1.53347	1.63271	1.99895	2.10004	1.65415	6.37319	6.70522	8.98906	2.33797	2.27418	2.43378	0.304839	0.422155	0.87171	3.26489	3.84631	3.13417	0.00815594	0.00703203	0.00773287	2.25182	2.47276	2.18874	1.66323	1.55886	1.68789	0.257725	0.200458	0.228059	0.0435351	0.0504594	0.0447526
4H-Pyran-4-one	Ketone	C5H4O2	108-97-4	0.189271	0.194809	0.178504	0.192948	0.185194	0.176726	0.277656	0.276695	0.218705	0.184627	0.186311	0.190302	0.0340442	0.0364436	0.0394183	0.900375	1.04346	0.746343	0.194961	0.176779	0.166577	0.233503	0.240599	0.235735	0.188016	0.171325	0.192798	0.187706	0.184223	0.176507	0.333695	0.386318	0.322564
Butanoic acid, 3-oxo-, butyl ester	Ester	C8H14O3	591-60-6	3.54896	3.74896	3.72112	4.02842	3.32036	3.35822	2.28999	2.32006	2.50021	4.27379	4.37524	4.49827	0.707824	0.749484	0.800517	0.896055	1.14168	0.791038	0.369734	0.359127	0.367214	4.42135	4.55722	4.57455	4.49272	4.03679	5.13661	1.29384	1.02671	1.1712	0.0757501	0.0914993	0.0776094
3-Buten-2-ol, 4-(2,6,6-trimethyl-1-cyclohexen-1-yl)-	Alcohol	C13H22O	22029-76-1	0.500045	0.471879	0.50391	0.622478	0.647427	0.514459	0.269275	0.281079	0.39087	0.579115	0.570243	0.609743	0.73475	1.00769	1.84332	14.1299	16.873	12.934	7.77477	6.20097	6.39697	0.616438	0.677727	0.580399	0.444202	0.414512	0.464611	0.301768	0.22315	0.237818	0.0548758	0.0662849	0.0562227
3-Hexene, 1-(1-ethoxyethoxy)-, (Z)-	Aldehyde	C10H20O2	28069-74-1	4.4106	4.63479	4.63004	4.96229	4.95719	5.04642	2.31521	2.25219	2.27852	5.24388	6.425	6.53339	0.101967	0.109153	0.118063	0.992349	1.28993	1.20994	0.798109	0.749201	0.80828	5.47359	5.59469	5.66305	6.6098	4.97787	6.26395	1.55022	1.21385	1.42034	0.53905	0.658121	0.555327
Propylcarbamate	Ester	C4H9NO2	627-12-3	0.235558	0.218884	0.225177	0.235606	0.221699	0.216697	0.469432	0.492769	0.26506	0.202451	0.211929	0.217589	0.158743	0.205196	0.261708	0.0919152	0.110502	0.0788469	0.0195381	0.0168457	0.0185246	0.289058	0.279443	0.38999	0.224507	0.211233	0.278826	0.147556	0.152238	0.150698	0.309793	0.359944	0.447861
Pyridine, 2-ethoxy-	Ether	C7H9NO	14529-53-4	2.40702	2.35651	2.26988	2.5509	2.41296	2.29271	3.75639	3.90762	3.0718	2.17972	2.34083	2.35056	1.26146	1.61021	2.05376	0.696199	0.812172	0.585507	0.143603	0.123814	0.136153	2.90073	3.01503	3.08775	2.37187	2.11677	2.2656	1.62521	1.62752	1.57705	3.51435	4.08677	3.43963
1H-Cycloprop[e]azulene, decahydro-1,1,4,7-tetramethyl-, [1aR-(1a.alpha.,4.beta.,4a.beta.,7.beta.,7a.beta.,7b.alpha.)]-	Terpenoids	C15H26	28580-43-0	0.318439	0.269858	0.26556	0.296601	0.402172	0.258861	1.41201	1.45531	2.56104	0.364856	0.268953	0.373098	1.38828	1.87449	3.45614	0.391308	0.452497	0.450741	0.292756	0.238562	0.238293	0.470424	0.543132	0.481484	0.353669	0.311333	0.343514	0.252699	0.151989	0.199787	0.0373763	0.0451472	0.0382937
Epizonarene	Terpenoids	C15H24	41702-63-0	17.388	16.0405	17.0221	21.0918	21.9721	17.106	80.7383	86.0665	111.692	24.6416	24.0038	25.2877	2.35921	3.37343	5.94363	32.1232	36.4801	31.6438	0.0423596	0.0365223	0.0401623	24.3587	26.4875	23.0195	17.8142	16.7169	18.3146	2.81104	2.33785	2.41768	0.216963	0.279635	0.237861
Methacrylic anhydride	Ester	C8H10O3	760-93-0	0.169159	0.172276	0.169186	0.155074	0.155637	0.162833	0.206995	0.218104	0.216558	0.161121	0.171705	0.165313	0.0804331	0.084078	0.0914581	0.0130165	0.0155944	0.00881139	0.0023621	0.0020366	0.00223957	0.192904	0.194706	0.209308	0.170211	0.151226	0.169015	0.175904	0.170078	0.153097	0.268733	0.318773	0.268215
Longifolenaldehyde	Terpenoids	C15H24O	19890-84-7	0.0320577	0.0266576	0.0315453	0.0382843	0.0433573	0.0303861	0.169782	0.244506	0.302245	0.0549066	0.0560409	0.0596218	0.0432125	0.0567483	0.080887	0.632743	0.709151	0.717775	0.146278	0.123136	0.121967	0.0517212	0.0515235	0.0462764	0.0376547	0.0332508	0.0451726	0.00490737	0.00464663	0.00415155	0.00114267	0.00138024	0.00117072
Benzoic acid, 3-methoxy-	Acid	C8H8O3	586-38-9	1.5491	1.43678	1.50212	1.90515	1.94149	1.54328	0.773121	0.682476	1.16384	1.76395	1.72334	1.81902	2.20223	3.0533	5.61197	44.7625	53.412	41.0571	19.8767	19.7204	20.3939	1.82401	2.05018	1.77108	1.34443	1.23541	1.39146	0.914623	0.69695	0.724238	0.155329	0.187623	0.159141
2-Propenoic acid, 3-phenyl-, methyl ester	Ester	C10H10O2	103-26-4	0.145491	0.142085	0.138537	0.133208	0.141366	0.12397	0.0214545	0.0224454	0.0215046	0.170049	0.167701	0.181035	0.024158	0.0258607	0.0279716	0.0227154	0.0282042	0.0186026	0.0249343	0.0214983	0.0236409	0.174526	0.182001	0.17262	0.185204	0.172894	0.172558	0.0195229	0.0207734	0.0176345	0.567861	0.667387	0.609153
Acetic acid, phenoxy-	Acid	C8H8O3	122-59-8	0.323936	0.308962	0.316232	0.369605	0.377614	0.297936	1.06296	1.11273	1.77159	0.350662	0.327445	0.349185	1.1125	1.50722	2.83914	1.55327	1.79723	1.58017	3.65232	2.8757	2.99468	0.467778	0.521371	0.433266	0.322785	0.295435	0.314317	0.163524	0.127812	0.126816	0.0314308	0.0379655	0.0322023
Benzeneethanol, .alpha.-(2-methylpropyl)-	Alcohol	C12H18O	7779-78-4	0.560138	0.717931	0.723203	0.791413	0.814406	0.672406	2.73595	2.81287	5.30998	0.728322	0.717532	0.735216	2.88926	3.94193	5.99665	0.956912	1.12971	0.880896	0.758384	0.595334	0.615209	0.956841	1.0862	0.945666	0.723578	0.629014	0.682421	0.501559	0.395464	0.391946	0.0972501	0.117469	0.0996371
Pyrazine, 2-ethyl-5-methyl-	Heterocyclic compound	C7H10N2	13360-64-0	3.6883	3.67499	3.57666	3.5301	3.43439	3.46984	4.8092	4.27812	4.45893	3.56631	3.70054	3.64205	0.922181	1.1078	1.28912	0.722579	1.04055	0.756647	0.158633	0.136773	0.150404	4.25513	4.40871	4.57328	3.70256	3.27698	3.42068	3.08022	2.95095	2.75872	5.79477	6.2094	5.28149
Copaene	Terpenoids	C15H24	3856-25-5	0.845443	1.05712	1.07134	1.19058	1.18429	1.00124	4.10951	4.25715	8.08236	1.09247	1.06213	1.08414	3.39357	4.55943	10.2642	1.40935	1.65165	1.30532	1.13443	0.866075	0.880039	1.38088	1.58861	1.40737	1.05334	0.935097	0.996331	0.7213	0.57286	0.570511	0.140874	0.170163	0.144332
Ethyl mandelate	Ester	C10H12O3	774-40-3	0.284914	0.265563	0.27015	0.295235	0.300004	0.251719	1.01684	1.08363	1.78518	0.269582	0.270654	0.268599	1.01062	1.32646	2.57819	0.345403	0.410993	0.320458	0.286843	0.234759	0.233507	0.350148	0.395012	0.357542	0.2682	0.235723	0.247388	0.184916	0.148704	0.152118	0.0365685	0.0441714	0.0374661
2-Buten-1-one, 1-(2,6,6-trimethyl-1,3-cyclohexadien-1-yl)-, (E)-	Terpenoids	C13H18O	23726-93-4	0.476943	0.431414	0.464535	0.627262	0.612619	0.44631	2.05064	2.21538	3.37508	0.557315	0.503558	0.549738	1.26778	1.84153	3.52489	4.02411	4.60869	5.02375	11.1331	8.77354	9.13222	0.772367	0.879106	0.641991	0.5401	0.446431	0.530951	0.171452	0.134615	0.13152	0.0331038	0.0399863	0.0339163
Butanoic acid, 2-methyl-, phenylmethyl ester	Ester	C12H16O2	56423-40-6	0.92487	0.877206	0.895166	1.04237	1.08372	0.8306	3.12382	3.36562	5.63136	0.986911	0.933193	0.986691	3.55885	4.92207	9.15975	3.95037	4.51785	3.84454	7.09723	5.61142	5.81911	1.28975	1.44717	1.22486	0.917051	0.838963	0.978343	0.388329	0.295183	0.30181	0.0725897	0.0876817	0.0743714
1,2-Benzenedimethanol	Alcohol	C8H10O2	612-14-6	0.844958	0.80187	0.851648	0.991688	1.00468	0.790434	2.67018	2.85908	4.95337	0.924995	0.881568	0.916948	3.17499	4.3432	8.00777	2.29623	2.60109	2.2502	4.48061	3.54341	3.65655	1.22324	1.37225	1.15803	0.873608	0.779838	0.870294	0.42002	0.307074	0.316065	0.0755138	0.0912138	0.0773673
Thiophene, 3-phenyl-	Heterocyclic compound	C10H8S	2404-87-7	0.111489	0.105328	0.0984711	0.117001	0.122942	0.101245	0.498523	0.523176	0.896771	0.109443	0.10615	0.109077	0.42409	0.682475	1.1431	0.151354	0.177368	0.121212	0.114096	0.090603	0.0966812	0.142265	0.151124	0.13896	0.106418	0.0965649	0.0926727	0.0618259	0.0344693	0.0494529	0.0084765	0.0102388	0.00868455
exo-7-(trans-1-Propenyl)bicyclo[4.2.0]oct-1(2)-ene	Hydrocarbons	C11H16	107983-42-6	0.711775	0.717773	0.715788	1.02383	1.01003	1.02879	4.56735	4.74067	5.12766	0.843931	0.868904	0.902213	0.526309	0.512865	0.581571	0.723623	0.908746	0.656012	0.0988986	0.0852702	0.0937684	0.902533	0.915256	0.906996	1.54721	1.55728	1.47593	2.54002	2.56623	2.38489	3.6338	4.17183	3.52337
Pentanoic acid, 3-methylbutyl ester	Ester	C10H20O2	2050-09-1	3.59839	3.77262	3.7651	4.07788	4.04848	4.14985	1.75489	1.71273	1.80242	5.17456	5.29487	5.40106	0.0790041	0.0845723	0.0914755	1.1594	1.10827	1.04551	0.45528	0.438591	0.442951	4.52856	4.64609	4.71456	5.48279	4.96957	5.18549	1.41855	1.36019	1.27273	0.44566	0.536739	0.427908
1,4-Methano-1H-indene, octahydro-4-methyl-8-methylene-7-(1-methylethyl)-, [1S-(1.alpha.,3a.beta.,4.alpha.,7.alpha.,7a.beta.)]-	Terpenoids	C15H24	3650-28-0	1.41516	1.31949	1.37801	1.59185	1.63654	1.27771	4.68423	5.00925	8.41	1.50484	1.42094	1.50628	4.8899	6.7471	12.4236	5.13453	5.90325	4.98483	8.90825	7.09491	7.36345	1.97624	2.20701	1.86669	1.39124	1.254	1.4666	0.613718	0.447279	0.474199	0.109992	0.132861	0.112692
N-Benzylformamide	Amine	C8H9NO	6343-54-0	0.294184	0.274005	0.288391	0.338763	0.36232	0.264382	0.997238	1.05001	1.69211	0.326319	0.301465	0.318655	0.998165	1.35517	2.56574	1.43122	1.64575	1.38267	3.20573	2.55648	2.66743	0.408695	0.466373	0.385363	0.295442	0.266358	0.287934	0.136747	0.105187	0.113009	0.025867	0.0312449	0.0265019
Megastigma-4,6(E),8(Z)-triene	Hydrocarbons	C13H20	71186-24-8	1.56148	1.5008	1.40857	2.00638	2.19766	1.61341	7.71006	8.08515	10.3917	1.72253	1.6029	1.76046	0.0125854	0.0134725	0.0145721	8.65317	11.5169	10.5644	8.67519	6.64308	7.39015	2.53837	2.79238	2.33515	1.7897	1.49741	1.75774	0.0731296	0.0541109	0.0603842	1.24889	1.45397	1.32869
1,3-Dioxolane, 4-methyl-2-(2-methylpropyl)-	Heterocyclic compound	C8H16O2	18433-93-7	0.285795	0.261258	0.370391	0.289604	0.26777	0.365136	0.596971	0.625389	0.465924	0.241146	0.357093	0.248189	0.209541	0.25141	0.259918	0.120089	0.136457	0.101722	0.0241274	0.0208026	0.0228759	0.471185	0.46696	0.476078	0.268723	0.249741	0.336779	0.170791	0.18465	0.184443	0.561463	0.626248	0.527391
Benzoic acid, 3-hydroxy-, methyl ester	Ester	C8H8O3	19438-10-9	0.110669	0.10383	0.107114	0.122183	0.128975	0.0998176	0.368479	0.381303	0.61757	0.119802	0.114319	0.116895	0.374998	0.517375	0.969267	0.57258	0.662346	0.576627	1.32419	1.06255	1.08965	0.15841	0.174622	0.146337	0.111586	0.102752	0.110242	0.0541628	0.0428724	0.0434459	0.0105429	0.0127349	0.0108017
(E)-2,6-Dimethylocta-3,7-diene-2,6-diol	Alcohol	C10H18O2	51276-34-7	0.417671	0.434309	0.432554	0.709965	0.71019	0.709562	2.98512	3.13286	3.37177	0.591607	0.485798	0.625338	0.102183	0.109384	0.118313	0.733583	0.618088	0.588112	3.09659	2.70342	2.78913	0.563102	0.57151	0.575089	0.957365	0.903714	0.893034	1.73081	1.44012	1.61749	2.60376	3.01547	2.66791
Geranyl acetate	Terpenoids	C12H20O2	105-87-3	0.987266	0.922522	0.927342	1.14997	1.22175	0.905288	3.62731	3.91806	6.49444	1.08818	1.00269	1.09136	2.62146	3.64073	6.71953	8.37135	9.52905	8.12909	18.0681	13.9821	14.6541	1.43161	1.59364	1.30094	0.989295	0.873276	0.880244	0.339048	0.270012	0.273217	0.0663997	0.0802048	0.0680295
Isoamyl lactate	Ester	C8H16O3	19329-89-6	0.220167	0.215605	0.213869	0.204684	0.196867	0.200819	0.266599	0.273794	0.270527	0.197233	0.205826	0.205939	0.12236	0.147809	0.16853	0.00826605	0.00967561	0.00479534	0.0012855	0.00110836	0.00121882	0.251053	0.250592	0.269702	0.216652	0.192552	0.207648	0.224472	0.221702	0.19319	0.335938	0.393808	0.332043
Dill ether	Terpenoids	C10H16O	74410-10-9	0.487153	0.509242	0.484107	0.89068	0.884172	0.897141	3.56369	3.76659	3.90836	0.687223	0.680529	0.728818	0.367304	0.352799	0.449838	0.354701	0.412533	0.345181	0.0680322	0.0586572	0.0645031	0.608798	0.624167	0.613272	1.18068	1.10568	1.15032	2.20681	2.1473	2.06517	3.28682	3.74041	3.28656
3-Hexanone, 1-phenyl-	Ketone	C12H16O	29898-25-7	0.180193	0.170946	0.181648	0.225632	0.231378	0.187508	0.086163	0.0681434	0.110578	0.210564	0.203531	0.21506	0.263013	0.368458	0.666184	4.73872	5.68528	4.30793	2.67958	2.13218	2.21245	0.216269	0.242166	0.217303	0.157866	0.145777	0.171937	0.113012	0.0854608	0.0904678	0.0155092	0.0187337	0.0158898
(2R,8R,8aS)-8,8a-Dimethyl-2-(prop-1-en-2-yl)-1,2,3,7,8,8a-hexahydronaphthalene	Terpenoids	C15H22	5090-61-9	0.0421224	0.0397212	0.0435041	0.0589665	0.0625265	0.0471775	0.163733	0.169448	0.223802	0.0510386	0.0450585	0.0510007	0.0467291	0.0586205	0.125771	0.301483	0.359966	0.312937	0.585904	0.48097	0.513921	0.0674176	0.0704606	0.060045	0.0516851	0.0446888	0.0523648	0.00695643	0.007402	0.00628354	0.0455064	0.0580966	0.056877
3,5,5-Trimethylhexyl acetate	Ester	C11H22O2	58430-94-7	0.0364402	0.0323473	0.0391718	0.038223	0.0397281	0.0436767	0.0685445	0.0683573	0.0717988	0.0479958	0.047822	0.0450086	0.0224931	0.0225551	0.0282505	0.0648672	0.0791507	0.0541747	0.00434942	0.00375006	0.0041238	0.0426072	0.0486881	0.0516248	0.0516822	0.0497649	0.0514453	0.0604076	0.060459	0.0586145	0.0866661	0.0917188	0.0834454
Butanoic acid, 2-hydroxy-3-methyl-	Acid	C5H10O3	4026-18-0	8.25113	8.3064	8.1252	7.83355	7.59294	7.76139	10.5038	10.7344	10.7414	7.73913	8.09023	7.99135	4.43747	5.18766	5.92017	0.191205	0.228693	0.165534	0.0404359	0.0348637	0.0383383	9.28018	9.58748	10.1363	8.28979	7.33423	8.02261	8.38558	8.19678	7.49073	13.5694	15.3262	13.0712
4-Phenylpiperidine	Heterocyclic compound	C11H15N	771-99-3	0.257025	0.173099	0.16673	0.362075	0.377946	0.246793	0.785366	0.82885	1.16382	0.282275	0.275833	0.285809	0.306502	0.445987	0.898401	0.0131518	0.0163297	0.0107706	0.105642	0.0864226	0.0972229	0.271984	0.301411	0.254382	0.215139	0.200836	0.213574	0.0747269	0.0601372	0.0637553	1.09444	1.30444	1.15924
6-Octen-1-ol, 7-methyl-3-methylene-	Terpenoids	C10H18O	13066-51-8	0.179184	0.173907	0.178741	0.294958	0.297134	0.300999	1.21659	1.26346	1.3455	0.229168	0.195216	0.254472	0.039924	0.0427378	0.0462263	0.392618	0.506	0.42936	1.63103	1.39852	1.4716	0.199017	0.215086	0.222064	0.294815	0.286017	0.371582	0.728661	0.616041	0.682791	1.08891	1.247	1.09777
4-Heptanol, 3-methyl-	Alcohol	C8H18O	1838-73-9	0.22552	0.22113	0.212096	0.198712	0.200757	0.191918	0.0459189	0.0480396	0.0460261	0.181179	0.203889	0.227979	0.898251	0.995922	1.25763	0.472044	0.560148	0.378619	0.524741	0.435884	0.450061	0.240147	0.254637	0.259924	0.204314	0.186234	0.242205	0.25084	0.248115	0.234025	0.342256	0.391578	0.334059
3-Buten-2-one, 4-(2,2,6-trimethyl-7-oxabicyclo[4.1.0]hept-1-yl)-	Terpenoids	C13H20O2	23267-57-4	0.258024	0.23294	0.239027	0.294235	0.2977	0.231951	1.24584	1.33915	1.8958	0.266007	0.254808	0.271599	0.209273	0.28319	0.611075	2.3795	2.74609	2.30147	4.98083	3.94916	4.12975	0.352316	0.391442	0.318767	0.253972	0.231608	0.313687	0.78209	0.635346	0.669898	0.044253	0.0534536	0.0453392
Geranyl propionate	Ester	C13H22O2	105-90-8	0.0991999	0.0926241	0.101403	0.119595	0.11978	0.0894105	0.445331	0.482662	0.6926	0.104309	0.102125	0.104031	0.0881807	0.122322	0.246471	0.677229	0.780292	0.655854	1.23192	0.961958	1.02236	0.139803	0.154707	0.126503	0.104995	0.0905088	0.0990978	0.220217	0.174338	0.189674	0.0186468	0.0225236	0.0191045
5H-5-Methyl-6,7-dihydrocyclopentapyrazine	Heterocyclic compound	C8H10N2	23747-48-0	0.222103	0.226902	0.22267	0.236407	0.227859	0.233497	0.151363	0.151805	0.154174	0.275638	0.267583	0.252579	0.0766227	0.0807391	0.103775	0.00540719	0.00671375	0.00442818	0.0593266	0.0456637	0.0281375	0.248166	0.251989	0.263195	0.276585	0.238939	0.301757	0.0663073	0.0515675	0.0349771	0.687267	0.75266	0.658172
1,3-Cyclopentadiene, 1,2,3,4,5-pentamethyl-	Hydrocarbons	C10H16	4045-44-7	152.125	156.155	147.392	149.812	143.321	147.927	201.107	203.423	200.829	137.73	143.851	134.181	79.4114	99.1884	122.606	4.83127	5.81801	4.18991	1.0287	0.886942	0.975337	165.518	175.59	184.602	146.635	129.286	134.854	155.182	129.074	140.701	111.934	278.254	235.186
1-Hexanol, 3,5,5-trimethyl-	Alcohol	C9H20O	3452-97-9	3.16545	3.20088	3.13807	2.98727	2.9122	2.96544	3.97672	4.09446	4.10266	2.97989	3.15968	3.12352	1.75808	1.96294	2.29253	0.133741	0.176759	0.123254	0.029361	0.025315	0.027838	3.58467	3.69577	3.91528	3.25472	2.83928	3.13379	3.3108	3.23879	2.91233	5.01987	5.84437	5.0372
Phenol, 2-methyl-	Phenol	C7H8O	95-48-7	53.7433	63.7168	53.3602	47.0581	46.4163	46.6348	81.6917	81.7364	82.6764	59.6717	63.3075	64.9096	27.8875	32.4663	38.7778	1.3617	1.56689	1.14791	0.277047	0.238869	0.262676	60.7303	64.4649	77.4385	55.99	49.2016	65.4765	56.1814	59.0053	48.7415	111.311	118.392	101.343
Bicyclo[7.2.0]undec-4-ene, 4,11,11-trimethyl-8-methylene-,[1R-(1R*,4Z,9S*)]-	Terpenoids	C15H24	118-65-0	0.943961	0.865661	0.91542	1.14547	1.21419	0.904428	3.62731	3.91806	6.49444	1.08439	1.00237	1.08757	2.62146	3.64073	6.71953	8.37135	9.52905	8.12909	18.0681	13.9821	14.6541	1.26936	1.58594	1.29788	0.984062	0.871101	0.880244	0.267983	0.207595	0.207639	0.0510505	0.0616644	0.0523035
Propanoic acid, 2-hydroxy-2-methyl-	Acid	C4H8O3	594-61-6	0.0769274	0.100276	0.0746408	0.09124	0.0987523	0.0655415	0.0873881	0.0946407	0.0706815	0.0644705	0.0706096	0.103872	0.0185564	0.0340864	0.027857	0.00447936	0.0047716	0.00361425	0.000843681	0.000727419	0.000799916	0.0928724	0.122068	0.126624	0.0702024	0.0879114	0.0842683	0.0497321	0.0745407	0.0556086	0.10606	0.123327	0.165772
Carotol	Terpenoids	C15H26O	465-28-1	0.0796555	0.0699978	0.0735025	0.080253	0.0841356	0.0716092	0.408726	0.44269	0.568428	0.0942473	0.0963422	0.102435	0.0261215	0.0211919	0.0407196	0.734993	0.818019	0.646822	0.223584	0.193788	0.202503	0.096801	0.104675	0.115999	0.0899862	0.075318	0.0813272	0.00616218	0.00752904	0.00525128	0.00152122	0.0018375	0.00155856
Propanoic acid, 2,2-dimethyl-, pentyl ester	Ester	C10H20O2	2313-68-0	17.9544	16.8582	17.7718	15.3806	15.6148	15.2832	26.361	26.4687	26.608	19.5656	20.7293	21.3101	9.09419	10.2647	12.5458	0.463193	0.537084	0.398509	0.0949634	0.0818772	0.0900373	20.3171	21.4426	25.388	18.5885	16.3868	21.4655	18.6994	19.354	16.3031	36.5733	39.0837	33.4505
Pentylenetetrazol	Heterocyclic compound	C6H10N4	54-95-5	0.608165	0.562515	0.573739	0.761503	0.820151	0.600267	0.802827	0.869923	1.28889	0.663813	0.613155	0.667277	0.00239684	0.00256577	0.00277521	10.9131	12.5024	7.7527	8.85916	7.40096	7.58018	0.941677	1.01175	0.896837	0.696493	0.668505	0.686877	0.0111869	0.0103052	0.0103435	0.452905	0.52094	0.487901
Butanoic acid, 3-methyl-, butyl ester	Ester	C9H18O2	109-19-3	0.188661	0.198046	0.206006	0.179747	0.174392	0.181854	0.244041	0.240992	0.246581	0.182739	0.189259	0.170982	0.124474	0.135434	0.150046	0.0521029	0.0747179	0.0407559	0.0109256	0.00941999	0.0103588	0.206951	0.219012	0.225964	0.207457	0.181135	0.206997	0.2473	0.215456	0.203171	0.344174	0.377768	0.324379
2-Furanmethanol, 5-ethenyltetrahydro-.alpha.,.alpha.,5-trimethyl-, cis-	Alcohol	C10H18O2	5989-33-3	0.254531	0.267342	0.258775	0.230723	0.233241	0.236489	0.510406	0.512348	0.550722	0.360327	0.26562	0.362296	0.134115	0.153806	0.178854	0.0267699	0.0355794	0.0236572	0.00587699	0.00506712	0.00557213	0.288028	0.307037	0.331575	0.377924	0.229027	0.367221	0.347605	0.318427	0.303438	0.648935	0.691378	0.59967
3(2H)-Furanone, 4-hydroxy-5-methyl-	Ketone	C5H6O3	19322-27-1	8.40261	8.42454	8.23947	7.95934	7.72015	7.8342	10.6235	10.9166	10.9616	7.83808	8.17514	8.02196	4.6414	5.37902	5.32408	0.0610469	0.0752611	0.0518166	0.0133071	0.0114734	0.0126169	9.44434	9.71707	10.3347	8.42004	7.46086	8.06256	8.53359	8.27573	7.64612	13.5669	15.4363	13.1659
1,2-Hexanediol, 2-methyl-	Alcohol	C7H16O2	56255-50-6	0.629933	0.6325	0.549296	0.588926	0.577297	0.586885	0.79884	0.799919	0.803837	0.585828	0.628814	0.637807	0.277395	0.303532	0.365618	0.0145478	0.0177847	0.0125676	0.00314456	0.00271123	0.00298144	0.708105	0.739832	0.777938	0.641399	0.565752	0.650648	0.651255	0.621529	0.56706	1.03407	1.20791	1.01951
Cyclohexane, propyl-	Hydrocarbons	C9H18	1678-92-8	0.112665	0.105647	0.104848	0.119652	0.110356	0.110994	0.176222	0.175928	0.13197	0.0976171	0.105324	0.109212	0.0634569	0.0758124	0.0985801	0.0374964	0.0426648	0.0304551	0.00754368	0.00650414	0.00715237	0.14345	0.1439	0.142911	0.107147	0.0973078	0.0983459	0.0748516	0.0747776	0.0721395	0.165635	0.19212	0.151853
Benzene, n-butyl-	Aromatics	C10H14	104-51-8	70.046	65.2861	69.4943	60.2337	60.6632	59.7526	104.826	104.962	106.013	77.0915	81.7436	83.9552	35.9371	41.2807	50.0116	1.73698	2.01832	1.48606	0.356865	0.307688	0.338353	79.2452	83.7303	100.19	72.6924	64.2375	84.6461	73.0177	76.2215	63.6761	144.074	153.55	131.419
1,3,7-Octatriene, 3,7-dimethyl-	Terpenoids	C10H16	502-99-8	708.394	677.979	696.669	630.673	617.084	626.182	834.52	864.624	864.53	665.026	699.726	689.333	365.263	353.452	411.651	16.409	19.0447	13.9304	3.36735	2.90332	3.19268	790.059	817.477	865.767	711.726	624.705	692.904	718.626	632.693	638.086	1061.67	1258.61	1078.33
Propane-1,1-diol diacetate	Ester	C7H12O4	33931-80-5	0.0280227	0.0257598	0.0250264	0.016134	0.0251781	0.0117298	0.00263757	0.00275938	0.00264372	0.022349	0.0216386	0.0218184	0.137609	0.129973	0.216797	0.0867712	0.0944237	0.0734741	0.0902019	0.0761378	0.091382	0.0317665	0.0316254	0.0315243	0.0241661	0.0208083	0.0215308	0.0219433	0.0141551	0.011942	0.0182497	0.0189649	0.0298289
Benzene, 1,2,4,5-tetramethyl-	Aromatics	C10H14	95-93-2	0.334749	0.336697	0.31797	0.302948	0.296814	0.290358	0.210543	0.207288	0.221923	0.301844	0.344347	0.303574	0.0985734	0.0991391	0.140818	0.00379097	0.004707	0.00310459	0.038219	0.0306465	0.0197272	0.366114	0.380699	0.379878	0.329289	0.2894	0.33518	0.0789873	0.0553085	0.0678493	0.758591	0.813542	0.731682
1H-Cyclopropa[a]naphthalene, 1a,2,3,5,6,7,7a,7b-octahydro-1,1,7,7a-tetramethyl-, [1aR-(1a.alpha.,7.alpha.,7a.alpha.,7b.alpha.)]-	Terpenoids	C15H24	17334-55-3	0.68973	0.666336	0.696357	0.878108	0.986212	0.742319	2.77076	2.88588	3.79964	1.11137	1.07861	0.875992	0.121924	0.130517	0.141171	0.114643	0.142345	0.0938863	0.125842	0.108501	0.119314	0.935958	1.08443	0.942367	0.713921	0.675078	0.544019	0.0985311	0.104842	0.0890003	0.128911	0.155713	0.132075
Furan, 3-(4,8-dimethyl-3,7-nonadienyl)-, (E)-	Terpenoids	C15H22O	23262-34-2	0.339937	0.398584	0.415363	0.549142	0.570441	0.430979	2.27963	2.41465	3.20049	0.462005	0.418417	0.474635	0.00202349	0.0021661	0.00234291	10.3814	11.5572	12.2658	11.0568	10.187	10.1987	0.666657	0.719682	0.625262	0.491882	0.466351	0.490505	0.0163621	0.00869995	0.00929278	0.310973	0.35824	0.332414
Pentanoic acid, 2-hydroxy-4-methyl-, ethyl ester	Ester	C8H16O3	10348-47-7	7.34953	6.9564	7.32589	6.328	6.4534	6.26959	10.8007	10.8966	10.9146	8.06677	8.5565	8.77432	3.70774	4.1542	5.16719	0.197597	0.224471	0.16372	0.0396893	0.03422	0.0376305	8.37033	8.87053	10.5094	7.69888	6.78137	8.86569	7.74139	8.003	6.76429	14.2664	16.2552	13.8652
Pentanoic acid, 2-hydroxy-3-methyl-, methyl ester	Ester	C7H14O3	41654-19-7	0.630656	0.550276	0.450733	0.58494	0.519875	0.57113	0.820272	0.964495	0.780628	0.538116	0.587491	0.536058	0.0584653	0.062586	0.0676946	2.52569	2.97938	2.08088	0.344813	0.310403	0.286069	0.798285	0.709873	0.844745	0.493596	0.550978	0.584792	0.457769	0.488994	0.515152	0.889129	1.15731	1.08625
Benzeneacetic acid, 4-(1,1-dimethylethyl)-, methyl ester	Ester	C13H18O2	3549-23-3	1.87991	1.75298	1.8622	2.23517	2.3259	1.85302	8.17495	8.65941	11.3502	2.61928	2.56008	2.69602	0.210288	0.291418	0.542006	2.7906	3.32031	2.66105	0.0059302	0.00511301	0.00562258	2.67577	2.86609	2.52476	1.9808	1.85446	2.04177	0.266779	0.225174	0.234249	0.0338365	0.0366891	0.032336
Acetic acid, phenyl ester	Ester	C8H8O2	122-79-2	72.3698	72.9834	71.2209	68.1615	66.4043	67.4896	87.3681	90.1438	90.7089	68.2049	71.5445	70.3629	35.2191	35.2751	39.1843	1.50039	1.73293	1.2734	0.306404	0.264181	0.29051	80.793	83.5457	88.7739	72.4466	63.5523	70.6977	73.3614	65.0666	64.8552	108.051	131.774	113.099
(3R,3aR,7S,8aS)-3,6,8,8-Tetramethyl-4,7,8,8a-tetrahydro-1H-3a,7-methanoazulen-2(3H)-one	Terpenoids	C15H22O	288249-25-2	0.12458	0.118258	0.126035	0.143659	0.145942	0.113552	0.389469	0.407633	0.516736	0.170061	0.176805	0.174965	0.0300683	0.0338549	0.0563021	0.0916587	0.0852907	0.0723866	0.0415328	0.030341	0.035432	0.164042	0.194296	0.193334	0.154833	0.139351	0.154598	0.0397793	0.0349846	0.030559	0.00635827	0.00768021	0.00651433
Benzeneacetaldehyde	Aldehyde	C8H8O	122-78-1	180.501	173.853	177.626	161.927	158.607	161.134	215.608	222.663	223.417	170.539	179.094	176.324	89.7742	88.3503	101.534	3.90233	4.543	3.31077	0.803262	0.692571	0.761594	201.846	208.877	222.022	182.153	159.669	177.418	184.077	162.872	163.036	274.633	327.133	279.884
Nicotine, 1'-demethyl-, (.+/-.)-	Heterocyclic compound	C9H12N2	5746-86-1	0.245974	0.233317	0.249601	0.169034	0.0847938	0.256248	0.120993	0.0951045	0.194551	0.292	0.287584	0.301796	0.375447	0.526635	0.940828	6.71551	8.01822	6.09426	3.65131	2.86036	2.97804	0.297182	0.334775	0.288498	0.218955	0.202757	0.19365	0.15308	0.116804	0.120108	0.0216454	0.0261457	0.0221767
Benzoic acid, 2-amino-4-methyl-	Acid	C8H9NO2	2305-36-4	0.424076	0.37873	0.306785	0.372578	0.427115	0.275015	1.0245	1.15682	1.43133	0.410116	0.353664	0.411058	0.00871329	0.0093274	0.0100888	1.07829	1.24598	1.02411	0.994716	0.760673	1.00169	0.398541	0.408576	0.308249	0.246493	0.248682	0.312676	0.12689	0.100448	0.112911	0.057918	0.0556399	0.0605087
Furan, 2-hexyl-	Heterocyclic compound	C10H16O	3777-70-6	8.2937	8.73073	8.72536	9.41563	9.38828	9.58052	9.09333	9.36441	10.1095	10.0156	10.3013	12.5258	0.180622	0.193352	0.209135	2.09651	2.5315	1.88239	0.932132	0.905885	0.911153	10.3788	10.6554	10.7759	10.5201	9.49248	12.1513	2.4234	2.40414	2.21955	1.41647	1.54233	1.34896
Phenol, 3,4-dichloro-	Phenol	C6H4Cl2O	95-77-2	0.290851	0.229431	0.235571	0.300387	0.369323	0.242909	0.151685	0.15292	0.255499	0.338963	0.269382	0.346784	0.349875	0.459152	1.08732	8.85156	10.211	8.14541	4.55184	3.84569	4.03215	0.351529	0.399217	0.338059	0.208816	0.192532	0.248157	0.180449	0.107341	0.140384	0.0263966	0.0318847	0.0270445
Benzeneethanol, .alpha.-propyl-	Alcohol	C11H16O	705-73-7	0.615929	0.572984	0.509138	0.649847	0.718558	0.52092	3.02639	3.12322	4.69092	0.705312	0.655041	0.5708	0.0078462	0.0083992	0.00908478	3.75581	4.31174	3.73919	3.18317	2.45291	2.60182	0.997254	1.10454	0.938599	0.720733	0.673917	0.706804	0.0328773	0.0337346	0.0328742	0.431366	0.494438	0.446769
3-Hexen-1-ol, benzoate, (Z)-	Ester	C13H16O2	25152-85-6	0.208352	0.146967	0.197313	0.261774	0.273635	0.206565	0.434913	0.461852	0.712615	0.223015	0.204868	0.231586	0.00119603	0.00128032	0.00138483	4.0505	3.5763	3.81993	3.42938	2.87779	2.93618	0.327267	0.349127	0.307396	0.2422	0.221823	0.233633	0.00483275	0.00582082	0.0050553	0.152666	0.178968	0.163641
Isopinocarveol	Terpenoids	C10H16O	6712-79-4	0.194273	0.198682	0.199134	0.230652	0.223593	0.237262	0.435115	0.442829	0.681781	0.248215	0.2648	0.26517	0.406628	0.390584	0.412846	0.268196	0.300838	0.234334	0.052086	0.0449084	0.0493841	0.234138	0.23848	0.249576	0.282469	0.246867	0.263247	0.371672	0.402832	0.348679	0.689277	0.792215	0.687096
Cyclohexanol, 5-methyl-2-(1-methylethyl)-, [1S-(1.alpha.,2.alpha.,5.beta.)]-	Terpenoids	C10H20O	2216-52-6	0.0439008	0.0506527	0.0468709	0.0737113	0.0755628	0.0756464	0.423098	0.442201	0.475554	0.0600608	0.0583832	0.0652811	0.192182	0.208012	0.223154	0.023403	0.0308333	0.0259427	0.00513782	0.00442981	0.0048713	0.0588545	0.0521836	0.0664298	0.103547	0.0986176	0.103361	0.189577	0.18521	0.179632	0.266629	0.30308	0.278156
Formamide, N-phenyl-	Amine	C7H7NO	103-70-8	0.170694	0.261642	0.226042	0.267185	0.239111	0.283384	1.2329	1.14659	1.91131	0.278488	0.29606	0.271827	0.0170779	0.0182815	0.0197737	1.59067	1.81667	1.26205	0.0923562	0.0759882	0.0914708	0.324326	0.341889	0.354108	0.353	0.301551	0.463771	0.76962	0.652142	0.576818	0.488601	0.571577	0.47283
Urea, methyl-	Nitrogen compounds	C2H6N2O	598-50-5	1.3095	1.33574	1.29046	1.22979	1.19753	1.22276	1.58105	1.70973	1.64493	1.24631	1.29377	1.28016	0.647307	0.748762	0.721252	0.0285517	0.0351145	0.0229984	0.00616526	0.00531567	0.00584545	1.46749	1.5207	1.62358	1.32763	1.1661	1.28994	1.33666	0.952969	1.19295	2.03015	2.50272	2.15874
11-Tetradecen-1-ol, (E)-	Alcohol	C14H28O	35153-18-5	0.0594966	0.0559443	0.0556055	0.0663073	0.066537	0.0595541	0.201141	0.197167	0.277572	0.116904	0.111623	0.109745	0.0375156	0.0429739	0.0653299	0.057851	0.0712097	0.0538204	0.0030508	0.0026304	0.00289255	0.0953668	0.0925568	0.102293	0.0782742	0.0647945	0.0788679	0.013065	0.0167853	0.0107882	0.016579	0.0230979	0.0199496
Benzenemethanol, .alpha.-methyl-	Alcohol	C8H10O	98-85-1	117.211	118.154	115.286	110.508	107.514	109.221	141.62	152.238	146.862	110.647	115.775	113.574	59.4125	68.5548	66.0084	2.59973	3.03387	2.20437	0.536427	0.462506	0.508601	131.254	135.601	144.178	117.723	103.784	114.268	119	106.575	105.726	176.877	221.971	190.483
6,8-Nonadien-2-one, 8-methyl-5-(1-methylethyl)-, (E)-	Ketone	C13H22O	54868-48-3	0.284485	0.283926	0.275177	0.29526	0.3282	0.267297	1.33006	1.37079	2.42617	0.264728	0.2813	0.266818	0.942927	1.21736	4.94409	0.34744	0.411726	0.329053	0.279464	0.219044	0.225246	0.33778	0.384868	0.345282	0.260815	0.250502	0.314558	0.182065	0.169401	0.138019	0.0399823	0.0482949	0.0409636
1-Octanol, 3,7-dimethyl-	Alcohol	C10H22O	106-21-8	0.0197339	0.0229736	0.0205457	0.0264229	0.0368865	0.035522	0.147567	0.148526	0.157311	0.0257466	0.0242919	0.0246786	0.0044252	0.00473709	0.00512376	0.123685	0.151499	0.113916	0.35283	0.336222	0.315261	0.0282481	0.0279075	0.0278715	0.0447722	0.0456924	0.0436589	0.074353	0.0682173	0.0670239	0.103844	0.127994	0.130751
1-(2-Thienyl)-1-propanone	Ketone	C7H8OS	13679-75-9	0.590375	0.613852	0.62207	0.774385	0.760199	0.801738	1.49474	1.55971	1.64761	0.915074	0.930802	0.924797	0.0447508	0.0479049	0.0518151	1.32433	1.53751	1.17763	0.230944	0.230392	0.246948	0.786579	0.802169	0.845045	1.01523	0.932986	0.902688	1.12233	1.23155	1.05493	1.64452	1.58923	1.29408
5-Azulenemethanol, 1,2,3,3a,4,5,6,7-octahydro-.alpha.,.alpha.,3,8-tetramethyl-, [3S-(3.alpha.,3a.beta.,5.alpha.)]-	Terpenoids	C15H26O	22451-73-6	0.087515	0.0820891	0.114928	0.130035	0.113794	0.0845494	0.307972	0.311959	0.414093	0.166418	0.158658	0.163886	0.0513007	0.0560837	0.0930846	0.0313807	0.0304908	0.0311619	0.00192463	0.00165941	0.0018248	0.141339	0.163371	0.180882	0.137292	0.116358	0.126822	0.0108746	0.012841	0.00680587	0.0303327	0.035307	0.0284012
3-Ethylanisole	Ether	C9H12O	10568-38-4	0.0665898	0.0735253	0.07852	0.093987	0.09579	0.0922723	0.373999	0.385729	0.461392	0.0944093	0.092324	0.100853	0.173005	0.155641	0.159919	0.0839002	0.0939736	0.0677268	0.012441	0.0107266	0.0117956	0.0995877	0.103332	0.115922	0.16728	0.114406	0.172331	0.119274	0.117657	0.124963	0.214262	0.233764	0.203188
Isopulegol	Terpenoids	C10H18O	89-79-2	0.0399806	0.0380824	0.0384869	0.0544059	0.0534024	0.0541764	0.143137	0.149152	0.166742	0.06502	0.0671178	0.0605427	0.00585997	0.00627299	0.00678502	0.0491714	0.0546123	0.0463218	0.0516785	0.0613896	0.0650096	0.0582154	0.0620628	0.0685236	0.0725751	0.0693033	0.0705169	0.05296	0.0505654	0.0451452	0.123674	0.132809	0.126787
Neointermedeol	Terpenoids	C15H26O	5945-72-2	0.087515	0.0820891	0.114928	0.130035	0.113794	0.0845494	0.307972	0.311959	0.414093	0.166418	0.158658	0.163886	0.0513007	0.0560837	0.0930846	0.0313807	0.0304908	0.0311619	0.00192463	0.00165941	0.0018248	0.141339	0.163371	0.180882	0.137292	0.116358	0.126822	0.0108746	0.012841	0.00680587	0.0303327	0.035307	0.0284012
Acetic acid, (4,6,8,9-tetramethyl-3-oxabicyclo[3.3.1]non-6-en-1-yl)methyl ester	Ester	C15H24O3	309722-81-4	0.273976	0.251853	0.272014	0.364535	0.361355	0.256523	0.887635	0.900279	1.25137	0.529493	0.526483	0.520473	0.0538799	0.0824925	0.102446	0.0546581	0.0707077	0.0514775	0.00465637	0.00401471	0.00441483	0.432781	0.500644	0.524542	0.410592	0.346626	0.379159	0.0187332	0.0193967	0.0185772	0.0304401	0.0304624	0.0328296
2-Ethyl-n-butyric acid ethyl ester	Ester	C8H16O2	2983-38-2	0.354841	0.338939	0.340158	0.355253	0.333273	0.322072	0.421096	0.445315	0.314756	0.321096	0.336846	0.324145	0.0965762	0.118688	0.160664	0.0113475	0.00281789	0.0100508	0.0024912	0.0021479	0.00236197	0.431216	0.406734	0.445977	0.338127	0.307795	0.271202	0.270931	0.272333	0.263438	0.572355	0.626063	0.529426
2-Hexen-1-ol, propanoate, (E)-	Ester	C9H16O2	53398-80-4	1.55661	1.63295	1.62228	1.75334	1.74224	1.79697	0.745993	0.730582	0.029753	2.21018	2.25363	2.30241	0.390968	0.03578	0.518999	1.27598	1.59167	1.11059	0.27546	0.265318	0.258412	1.91921	1.99575	2.02899	2.3367	2.11625	2.15722	1.46667	1.29374	1.25287	0.0353396	0.213435	0.036207
Geranyl isobutyrate	Terpenoids	C14H24O2	2345-26-8	0.382128	0.338723	0.302856	0.414983	0.449179	0.382556	1.50056	1.64448	2.87776	0.390308	0.359399	0.391043	0.614942	0.715132	1.79541	4.18412	4.67919	4.14447	0.0151601	0.013071	10.4031	0.498335	0.539816	0.445414	0.338803	0.32532	0.445522	0.05935	0.0126303	0.0107218	0.189136	0.226652	0.21179
1,5-Cyclooctadiene, 1,6-dimethyl-	Hydrocarbons	C10H16	3760-13-2	11.1898	11.1889	11.021	10.4777	10.2309	10.3846	14.0595	14.4778	14.5685	10.566	11.1451	10.9849	5.63716	6.49405	7.44652	0.00976754	0.0121277	0.00799907	0.0536084	0.054646	0.0101655	12.5704	13.0129	13.7747	11.342	9.98399	11.0775	11.4718	8.77769	10.1372	17.6508	20.9432	17.9999
Naphthalene, 1,2,3,4-tetrahydro-1,4,6-trimethyl-	Aromatics	C13H18	22824-32-4	0.144201	0.137852	0.137225	0.145816	0.145265	0.125149	0.405166	0.433436	0.644147	0.138219	0.130459	0.142969	0.316072	0.405058	0.612873	0.170483	0.187766	0.161743	0.134658	0.115513	0.111375	0.16235	0.181533	0.163376	0.128474	0.109827	0.124872	0.0770302	0.0144786	0.0614542	0.0178024	0.0215037	0.0182394
2-n-Heptylcyclopentanone	Ketone	C12H22O	137-03-1	0.0344114	0.0298883	0.0311462	0.0432262	0.0434838	0.0299151	0.00347076	0.0205359	0.0308712	0.0364505	0.034489	0.0406238	0.0518805	0.0705781	0.12988	0.84171	1.00829	0.762849	0.479915	0.372446	0.382498	0.0374423	0.0424228	0.0387695	0.0288516	0.0267608	0.0311114	0.0254631	0.0168028	0.017308	0.00413205	0.00499115	0.00423348
Panaginsene	Terpenoids	C15H24	871660-96-7	0.28213	0.260759	0.270606	0.338245	0.381103	0.259634	1.22615	1.24038	1.98785	0.310137	0.288829	0.278875	0.00554989	0.00594105	0.0382725	1.6302	1.9056	1.71224	1.46626	1.11793	1.05538	0.427352	0.486194	0.407258	0.312557	0.26523	0.311571	0.0224253	0.00477234	0.00405123	0.193027	0.213212	0.196147
6,7-Dimethyl-1,2,3,5,8,8a-hexahydronaphthalene	Terpenoids	C12H18	107914-92-1	0.492157	0.468824	0.491416	0.634844	0.629755	0.518754	2.59446	2.70001	4.03165	0.499693	0.461086	0.574749	0.00550862	0.00589687	0.00637821	3.19198	3.66849	3.17891	2.72457	2.08947	2.22041	0.688861	0.759878	0.640109	0.49841	0.463099	0.587845	0.00445171	0.0236843	0.0240295	0.336206	0.400922	0.360295
Pentanoic acid, 2-methyl-, ethyl ester	Ester	C8H16O2	39255-32-8	0.338198	0.330159	0.324364	0.3637	0.334497	0.31773	0.628126	0.656169	0.406001	0.303347	0.318651	0.396614	0.199464	0.00337992	0.307248	0.00296884	0.120404	0.0950951	0.00325885	0.0140488	0.0030898	0.416621	0.413356	0.423388	0.331931	0.31228	0.375189	0.226489	0.227979	0.228999	0.488194	0.564289	0.468734
1H-Tetrazole	Heterocyclic compound	CH2N4	288-94-8	0.947454	0.923922	0.905795	0.881567	0.882808	0.87354	1.26713	1.3553	1.26235	0.851989	0.915943	0.938609	1.04387	1.13628	1.25545	5.35417	5.75897	4.4418	3.35904	2.85428	2.97035	1.07503	1.06981	1.10099	0.967802	0.856889	1.27807	1.16511	1.2501	0.152397	1.19707	0.26663	0.226155
(-)-Carvone	Terpenoids	C10H14O	6485-40-1	0.0495006	0.0512792	0.0469392	0.0676463	0.0710191	0.0634739	0.0994179	0.10194	0.114329	0.0338852	0.0293638	0.0317917	0.103826	0.109698	0.141688	0.0231572	0.0231706	0.00305652	0.00409686	0.0035323	0.00388434	0.0627834	0.0619481	0.0608277	0.0710505	0.0641479	0.0469978	0.0518547	0.222635	0.0494926	0.358785	0.291418	0.363835
Benzoic acid, 1-methylethyl ester	Ester	C10H12O2	939-48-0	0.0368096	0.0527827	0.0376639	0.0597103	0.054505	0.0681078	0.332094	0.311153	0.409821	0.0609313	0.066796	0.0641468	0.00361704	0.00387196	0.00418801	0.341523	0.395504	0.266275	0.0186663	0.00321881	0.020208	0.0744508	0.0764432	0.0854884	0.075046	0.068946	0.109724	0.175202	0.152281	0.145897	0.106885	0.138476	0.110216
Propylene Carbonate	Ester	C4H6O3	108-32-7	0.0625517	0.0573035	0.0607617	0.0621732	0.0602934	0.0879973	0.0966854	0.100411	0.0721573	0.0556042	0.055549	0.05722	0.000415253	0.0613427	0.0822059	0.0193963	0.0215539	0.000319761	0.000428597	0.00184768	0.000406365	0.109346	0.0727691	0.073228	0.059885	0.0836225	0.06841	0.0695022	0.042008	0.0397348	0.0921393	0.0951609	0.0838661
1,8,11,14-Heptadecatetraene, (Z,Z,Z)-	Hydrocarbons	C17H28	10482-53-8	0.0824649	0.0760666	0.084581	0.095463	0.0972491	0.0769265	0.21515	0.219727	0.298268	0.119175	0.115674	0.133199	0.0540851	0.0650652	0.0898367	0.0150186	0.00227125	0.0123279	0.00200793	0.00173123	0.00190377	0.109057	0.128569	0.156283	0.119374	0.097676	0.107456	0.00985374	0.0110764	0.00710042	0.030185	0.0242513	0.0235234
2,3,4-Trihydroxybenzoic acid	Acid	C7H6O5	610-02-6	0.077032	0.0649652	0.0737031	0.0525425	0.0582635	0.0359042	0.0576838	0.0630979	0.0768552	0.122865	0.120701	0.119024	0.0689663	0.0727878	0.0948422	0.0252903	0.0321805	0.0224829	0.0638406	0.0613683	0.0642514	0.0605944	0.0661106	0.0580634	0.065508	0.0631374	0.0634685	0.00205705	0.000437761	0.000371614	0.000538258	0.000650167	0.00055147
5-Methyl-2-phenyl-2-hexenal	Aldehyde	C13H16O	21834-92-4	0.125882	0.113851	0.0908402	0.139838	0.146894	0.116609	0.423597	0.457659	0.65026	0.157809	0.160665	0.171042	0.0168551	0.0238765	0.0471606	0.176353	0.208875	0.170875	0.000342917	0.000295662	0.000325129	0.163706	0.176361	0.157774	0.0983318	0.095933	0.117832	0.0231926	0.0191291	0.0211037	0.000351279	0.00212157	0.000359901
Pyridine, 3-(3,4-dihydro-2H-pyrrol-5-yl)-	Heterocyclic compound	C9H10N2	532-12-7	0.100254	0.102554	0.114633	0.144485	0.135919	0.116958	0.00920065	0.00962556	0.10847	0.129694	0.127776	0.130998	0.142526	0.244852	0.432989	3.53441	4.24986	3.40209	1.91809	1.58884	1.70468	0.135384	0.144881	0.13141	0.100263	0.089282	0.101661	0.0748187	0.0445428	0.0474329	0.0109537	0.0132311	0.0112226
3-Decanol	Alcohol	C10H22O	1565-81-7	3.79832	3.93056	3.86774	4.90513	6.1283	6.15506	26.3418	27.7792	29.9409	4.26786	4.56697	4.64377	0.0986629	0.105617	0.114238	2.47859	2.90568	2.37285	0.101833	0.439002	0.0965509	4.80227	4.92348	5.0067	8.63292	8.002	8.09405	12.6286	13.3203	11.832	22.7934	26.1281	23.2796
Benzene, 1-methyl-4-(1-methylethenyl)-	Aromatics	C10H12	1195-32-0	0.469576	0.470892	0.45823	0.421698	0.407427	0.407254	0.259693	0.249916	0.333123	0.385152	0.416505	0.42057	0.204085	0.0139931	0.0151353	0.0729828	0.166887	0.0503291	0.121068	0.0927643	0.11333	0.528361	0.563553	0.562306	0.435138	0.391136	0.403345	0.148035	0.155047	0.128853	0.0138209	0.0166944	0.0141601
Acetic acid, (propylthio)-, methyl ester	Ester	C6H12O2S	20600-65-1	0.107088	0.10632	0.0987529	0.101671	0.0964965	0.103987	0.170252	0.169577	0.187451	0.0972129	0.0993136	0.0996627	0.0521683	0.0621749	0.0625974	0.00227741	0.0141386	0.00186507	0.00249988	0.00215539	0.0023702	0.113364	0.116833	0.130746	0.104891	0.0904256	0.0849719	0.102114	0.128441	0.118574	0.397643	0.401316	0.374359
1-Phenylcyclohexylamine	Amine	C12H17N	2201-24-3	0.0229489	0.01841	0.0166309	0.043403	0.0519168	0.0204543	0.0822519	0.0729726	0.111009	0.0210503	0.0181221	0.0223018	0.0184935	0.0625466	0.107389	0.196706	0.216254	0.189309	0.576664	0.475441	0.506357	0.0304557	0.0286454	0.0255071	0.0200446	0.0170577	0.0175619	0.00477433	0.00101603	0.000862502	0.00124928	0.00150901	0.00127994
Silphiperfol-5-ene	Terpenoids	C15H24	138752-24-6	0.343957	0.321812	0.337385	0.445378	0.437893	0.346206	1.82544	1.89386	2.86143	0.351706	0.323101	0.402902	0.00390096	0.0041759	0.0225838	2.20161	2.03205	2.19554	1.86984	1.44266	1.51015	0.484041	0.521672	0.443485	0.35607	0.320228	0.403586	0.0031525	0.00335443	0.00284756	0.258768	0.273492	0.245876
Phenol, 2-(1-methylethyl)-	Phenol	C9H12O	88-69-7	0.0336484	0.0340628	0.0332195	0.0497959	0.0460763	0.0463793	0.172183	0.177452	0.236153	0.0375848	0.0446738	0.0432755	0.0287216	0.0247637	0.0319813	0.00435036	0.0538208	0.0035627	0.00477533	0.00411727	0.00452761	0.042866	0.0425638	0.0416772	0.0712107	0.0694469	0.0740693	0.119945	0.114948	0.111199	0.177985	0.197832	0.165623
2-Octen-4-one	Ketone	C8H14O	4643-27-0	0.242622	0.237054	0.239341	0.261537	0.264118	0.267744	0.417082	0.461571	0.457913	0.260632	0.282764	0.290093	0.276939	0.347014	0.362439	0.0287363	0.214351	0.0235334	0.0315434	0.0271967	0.0299072	0.310526	0.312329	0.330651	0.296132	0.270236	0.285938	1.29609	1.40438	1.10329	0.161563	0.247489	0.216106
2-Heptanol, 5-ethyl-	Alcohol	C9H20O	19780-40-6	0.111862	0.112222	0.108202	0.105011	0.104133	0.105375	0.140566	0.142405	0.149079	0.114548	0.113531	0.111896	0.057812	0.0709345	0.0645955	0.00698392	0.00173429	0.00114389	0.00153323	0.00132195	0.00145369	0.130567	0.130973	0.140029	0.11442	0.100068	0.111787	0.116021	0.0959859	0.103116	0.183741	0.218652	0.190958
.alpha.-Methylstyrene	Aromatics	C9H10	98-83-9	0.0747739	0.0792844	0.0685733	0.0752258	0.0814713	0.0692825	0.108538	0.100127	0.0821434	0.0779481	0.0789962	0.0856005	0.03296	0.0512274	0.0076326	0.00619835	0.00769608	0.0050761	0.0583229	0.0470007	0.0598233	0.0949554	0.104993	0.0934804	0.0784269	0.0789032	0.0671128	0.00532723	0.0681008	0.0716278	0.135098	0.146811	0.129914
1-Octanamine, N-methyl-	Amine	C9H21N	2439-54-5	0.0870029	0.0943225	0.0921731	0.0822809	0.0811272	0.0850368	0.102223	0.105495	0.107959	0.0831027	0.0865345	0.0861596	0.0367767	0.0508183	0.0549238	0.0069161	0.00858726	0.00566389	0.00759169	0.00654554	0.00719789	0.101084	0.101612	0.094921	0.0829724	0.0796075	0.0933482	0.0775664	0.0752591	0.0726916	0.147879	0.181636	0.153464
3-Hexenoic acid, (E)-	Acid	C6H10O2	1577-18-0	1.2847	1.27694	1.24431	1.40409	1.34125	1.35312	23.0313	23.8202	22.5823	1.25368	1.33698	1.30009	5.96573	6.779	7.20947	0.308991	0.383654	0.253047	0.339175	0.292436	0.321581	1.49263	1.55888	1.62677	1.44497	1.29152	1.41532	5.69671	5.63158	5.19437	7.50218	8.17535	7.37784
N-Acetylisoxazolidine	Heterocyclic compound	C5H9NO2	115615-36-6	41.2992	41.0293	40.1081	39.64	38.3271	38.6705	47.0096	48.093	46.0933	36.3186	38.3244	38.2855	44.3572	50.6324	58.0574	8.34167	10.3573	6.83135	9.15652	7.89473	8.68154	47.1719	49.1785	50.7327	40.8246	36.5023	40.4159	41.7774	41.0866	37.9219	59.4828	67.229	59.3483
2-Bromo dodecane	Halogenated hydrocarbons	C12H25Br	13187-99-0	1.76753	1.64034	1.74842	2.06124	2.14959	1.72351	6.67456	7.08564	8.90396	2.91918	2.29226	2.40029	0.174361	0.235036	0.433815	2.47968	2.92185	2.38993	0.0359928	0.0310329	0.0341257	2.42049	2.60957	2.31698	1.82248	1.70227	1.87749	0.298958	0.22583	0.251966	0.0368705	0.0445363	0.0377755
Neric acid	Terpenoids	C10H16O2	4613-38-1	0.104906	0.0951062	0.0969301	0.122937	0.136792	0.103523	0.466271	0.479975	0.722562	0.107229	0.100159	0.110608	0.0111236	0.0119076	0.0128795	0.560873	0.657517	0.554506	0.487211	0.370146	0.393803	0.155423	0.171395	0.142153	0.116108	0.102863	0.106776	0.00898935	0.00956514	0.00811982	0.058805	0.0746925	0.074084
Octane, 2,3,3-trimethyl-	Hydrocarbons	C11H24	62016-30-2	0.539203	0.538678	0.526751	0.514134	0.490674	0.503396	0.629091	0.645266	0.610553	0.473276	0.491505	0.48757	0.588151	0.67572	0.770706	0.110606	0.137332	0.0905799	0.12141	0.10468	0.115112	0.606326	0.638183	0.651631	0.520958	0.476967	0.530339	0.557194	0.56192	0.512946	0.760118	0.871834	0.751582
Eucalyptol	Terpenoids	C10H18O	470-82-6	0.171299	0.168729	0.0529914	0.183106	0.178705	0.180745	0.361978	0.418668	0.428872	0.190644	0.204291	0.206018	0.296533	0.317931	0.335967	0.0132446	0.016445	0.0108466	0.0145384	0.012535	0.0137843	0.209375	0.208012	0.228222	0.216594	0.191012	0.207443	1.11731	1.24673	0.982041	0.194198	0.214567	0.172656
Bis(2-chloro-1-methylethyl) ether	Ether	C6H12Cl2O	108-60-1	5.66279	2.44192	5.51088	5.50579	5.27177	5.33892	6.77885	3.06628	2.92589	4.85415	5.09391	5.16465	6.5177	7.49154	8.55563	0.615268	0.763937	0.50387	0.67537	0.582302	0.640336	2.88567	6.78001	6.9681	5.62189	4.99973	5.54734	6.28591	6.1046	5.7332	3.47337	8.95264	7.69813
Pyridine, 2-butyl-	Heterocyclic compound	C9H13N	5058-19-5	0.149488	0.14978	0.146574	0.252224	0.257836	0.251439	0.964762	1.01839	1.07622	0.202715	0.197046	0.216685	0.108639	0.112757	0.133561	0.0198086	0.024595	0.0162221	0.0217436	0.0187473	0.0206157	0.187502	0.200045	0.193197	0.353467	0.297706	0.292759	0.474439	0.487779	0.434844	0.863268	0.986773	0.877287
2-Methyl-1,3-dithiacyclopentane	Heterocyclic compound	C4H8S2	5616-51-3	36.7854	34.1878	36.3257	34.3833	34.2365	33.6879	36.5622	37.2994	35.4882	34.5271	36.9253	34.0175	36.0712	41.8154	47.0946	0.98906	1.22805	0.809985	1.08568	0.936067	1.02936	44.4839	41.3193	4.86082	37.6199	33.4161	34.7277	32.376	31.8455	29.5068	50.8003	47.7536	60.2513
Butanoic acid, 2-methyl-, 2-methylpropyl ester	Ester	C9H18O2	2445-67-2	0.0110378	0.0118689	0.0111175	0.0107224	0.00868854	0.00901949	12.5587	12.9351	12.3238	0.00883486	0.0101406	0.00767041	3.38858	3.84333	3.94309	0.00158255	0.00196495	0.00129602	0.00173714	0.00149776	0.00164703	0.00761697	0.0096057	0.00976831	0.00803099	0.00765296	0.00622751	3.35372	3.08837	2.96856	3.66827	3.85611	3.61702
Benzeneacetic acid, 3-hydroxy-	Acid	C8H8O3	621-37-4	0.0282603	0.0223457	0.0296899	0.0334567	0.0346147	0.0282502	0.0407027	0.0490424	0.0450094	0.040794	0.0248081	0.030992	0.000321268	0.000343911	0.00185992	0.436798	0.491242	0.402488	0.352303	0.282137	0.30475	0.0436169	0.0451093	0.0398779	0.0385676	0.0294727	0.0326051	0.000259628	0.000276258	0.000234515	0.000339678	0.0262456	0.0342098
Pyrazine, trimethyl-	Heterocyclic compound	C7H10N2	14667-55-1	0.659715	0.647543	0.629562	0.276497	0.24731	0.267685	18.2844	18.9216	17.9656	0.647761	0.674798	0.669391	1.55952	1.81406	1.44603	0.0571709	0.0709852	0.0468197	0.0627556	0.0541077	0.0595002	0.764844	0.792982	0.822063	0.240259	0.217138	0.30822	4.59685	4.44427	4.15257	5.45392	5.77876	5.34519
Aminothiazole	Heterocyclic compound	C3H4N2S	96-50-4	0.131626	0.133007	0.132233	0.129235	0.124792	0.125465	0.120207	0.0336956	0.0288603	0.126102	0.128112	0.130521	0.167929	0.189999	0.207861	0.00609704	0.00757029	0.00499314	0.00669263	0.00577037	0.00634546	0.157603	0.166983	0.173633	0.139289	0.122864	0.133901	0.0874905	0.140559	0.128649	0.204056	0.229979	0.200726
3-Mercapto-3-methylbutyl formate (ester)	Ester	C6H12O2S	50746-10-6	10.2726	10.337	9.9826	9.87808	9.77139	9.79432	12.2964	12.6353	12.0743	8.93653	9.42399	9.47953	11.2944	13.0631	14.7802	2.12399	2.63722	1.73943	2.33147	2.01019	2.21053	11.9096	12.3973	12.8285	10.2586	9.11905	10.2151	10.9639	10.58	9.89427	14.6142	16.731	14.3993
Diacetamide	Amine	C4H7NO2	625-77-4	1.69459	1.7051	1.6533	1.64066	1.59199	1.62153	2.01589	2.07753	1.9941	1.4733	1.56229	1.57615	1.87534	2.15818	2.41437	0.35267	0.437887	0.288817	0.387121	0.333775	0.36704	1.97709	2.04385	2.11972	1.70264	1.50173	1.67421	1.78949	1.762	1.62848	2.43181	2.78479	2.38772
Propanoic acid, 2-methyl-, pentyl ester	Ester	C9H18O2	2445-72-9	5.92969	5.73322	5.84846	4.57578	4.57635	4.50549	0.00575132	0.00601693	0.00576474	5.64866	5.89217	5.81892	2.8538	2.8216	3.19506	0.133286	0.14323	0.109651	0.0334207	0.0311904	0.0379675	6.64038	6.89883	7.3416	6.0009	5.28083	5.86722	6.05565	5.3565	4.68051	0.00684715	0.00827073	0.00701521
2-Octanol	Alcohol	C8H18O	123-96-6	0.768252	0.757518	0.741629	0.459279	0.804401	0.798928	22.0416	22.7749	21.6221	0.739157	0.779637	0.779514	4.82376	5.5972	4.6272	0.0984697	0.122263	0.0806411	0.108089	0.0931938	0.102482	0.878855	0.932316	0.964317	0.413817	0.371889	0.827254	5.61254	5.5368	5.14338	6.95127	7.48901	6.5932
2-Octenal, 2-butyl-	Aldehyde	C12H22O	13019-16-4	0.106423	0.0982044	0.0986137	0.105579	0.108401	0.0940879	0.353975	0.356748	0.790346	0.0946747	0.0968216	0.0978735	0.352382	0.455254	2.02521	0.125934	0.151778	0.0946888	0.0135227	0.0116592	0.0128212	0.118483	0.140702	0.128673	0.0958318	0.080469	0.0881303	0.074577	0.0563306	0.0557399	0.0138525	0.0167325	0.0141925
Butanamide, 3-methyl-	Amine	C5H11NO	541-46-8	0.0599754	0.0589963	0.0594056	0.0366496	0.0364973	0.0331853	17.9796	18.6362	17.7321	0.0519906	0.0543171	0.0553563	5.09706	5.80385	6.11528	0.00700988	0.0087037	0.00574069	0.00769463	0.00663429	0.00729549	0.0561163	0.0620693	0.0627836	0.0378506	0.03448	0.0275846	4.93144	4.8709	4.50787	5.45207	6.06751	5.38139
1,3-Dithiane	Heterocyclic compound	C4H8S2	505-23-7	228.842	229.273	222.544	223.176	216.777	218.084	275.63	284.187	272.735	197.409	209.036	207.68	265.666	304.406	345.841	49.2545	61.156	40.3367	54.0659	46.6155	51.2613	265.053	276.512	284.82	227.643	202.382	226.325	256.603	248.741	231.868	323.453	366.369	314.379
Ethanone, 1-(3-hydroxyphenyl)-	Ketone	C8H8O2	121-71-1	0.0473953	0.0448549	0.0361687	0.0602081	0.061831	0.0491198	0.00437129	0.00457317	0.00438149	0.0591904	0.0551672	0.0448787	0.0715842	0.0947132	0.181838	1.31507	1.58021	1.28869	0.641895	0.611291	0.627456	0.0590143	0.0529412	0.0433227	0.0339902	0.0406171	0.0239435	0.031864	0.0211626	0.0248771	0.00520418	0.00628617	0.00533191
1,5-Pentanediamine	Amine	C5H14N2	462-94-2	0.047071	0.0544618	0.0434734	0.0258562	0.0414539	0.0460713	28.448	29.4533	27.999	0.0437455	0.0424765	0.0475006	7.88174	8.97011	9.42085	0.00623983	0.00774758	0.00511007	0.00684937	0.00590551	0.00649407	0.0535849	0.0512562	0.0564919	0.0301906	0.0233309	0.0363819	7.62733	7.53218	6.9462	8.44291	9.35401	8.26701
1H-3a,7-Methanoazulene, 2,3,4,7,8,8a-hexahydro-3,6,8,8-tetramethyl-, [3R-(3.alpha.,3a.beta.,7.beta.,8a.alpha.)]-	Terpenoids	C15H24	469-61-4	0.264051	0.249086	0.245916	0.296767	0.324355	0.26861	0.95275	0.965807	1.39957	0.351656	0.343985	0.361014	0.00460208	0.00492643	0.00532855	0.470389	0.535009	0.430127	0.00474996	0.0040954	0.00450356	0.307983	0.345168	0.32079	0.230087	0.221288	0.231586	0.0804613	0.0604607	0.0610977	0.0258811	0.0427137	0.0249261
Tropinone	Ketone	C8H13NO	532-24-1	0.693577	0.717913	0.704326	1.15589	1.1636	1.16479	4.9298	5.12656	5.4298	0.898462	0.880259	1.01385	0.0791619	0.0847413	0.0916583	0.372173	0.531617	0.437361	0.0817058	0.0704465	0.0774674	0.790431	0.80693	0.808066	1.53606	1.41741	1.31133	2.81856	2.73028	2.63997	4.29343	4.92312	4.34504
2-Acetyl-5-methylfuran	Heterocyclic compound	C7H8O2	1193-79-9	21.4295	21.453	20.858	20.9388	20.2522	20.4252	25.7245	26.4448	25.4222	18.4855	19.5391	19.4071	25.0574	28.6647	32.779	4.59534	5.70572	3.76332	5.04423	4.34912	4.78257	24.8533	25.9594	26.7558	21.2547	18.8924	21.2311	24.3673	23.7036	22.0062	30.3603	34.2496	29.5011
Isobornyl propionate	Ester	C13H22O2	2756-56-1	0.242472	0.228583	0.222397	0.301534	0.309717	0.247682	0.763397	0.810962	1.35253	0.243314	0.230914	0.249478	0.457915	0.800173	1.52714	1.23252	1.40938	1.2133	2.8091	2.21852	2.30677	0.357528	0.41363	0.368979	0.25424	0.225501	0.247465	0.0477736	0.0508336	0.0431525	0.0625035	0.0754985	0.0640376
Decane	Hydrocarbons	C10H22	124-18-5	0.266469	0.264424	0.253525	0.280755	0.168698	0.162291	27.9583	29.0091	27.5149	0.245287	0.275512	0.266988	7.56512	8.62598	9.0344	0.038015	0.0472006	0.0311321	0.0417284	0.0359782	0.0395638	0.298436	0.313945	0.317449	0.159757	0.153563	0.223212	7.4726	7.07709	6.83548	8.55963	9.18205	8.11441
Ethanone, 1-(2-pyridinyl)-	Ketone	C7H7NO	1122-62-9	80.1996	80.3995	78.0547	78.2737	76.1127	76.4704	96.2531	99.1438	94.9373	69.3782	73.3437	73.0172	94.4516	108.152	122.87	17.1557	21.3011	14.0496	18.8316	16.2365	17.8547	93.256	97.2274	100.375	80.1065	71.2038	79.4628	91.3724	88.5699	82.5759	114.5	129.653	111.363
Pyridine, 5-ethyl-2-methyl-	Heterocyclic compound	C8H11N	104-90-5	881.277	877.757	857.236	854.332	828.394	832.906	1044.26	1077.85	1035.58	756.529	800.615	807.675	1044.73	1191.05	1350.63	189.323	235.07	155.045	207.817	179.18	197.037	1017.16	1061.22	1089.81	872.547	775.899	868.364	998.494	969.753	904.127	1243.82	1412.86	1211.29
Benzene, isothiocyanato-	Sulfur compounds	C7H5NS	103-72-0	0.0773698	0.0746634	0.0800307	0.070168	0.0696133	0.0731752	0.0122774	0.0147458	0.0342328	0.0922091	0.0946137	0.0942461	0.0204459	0.0160242	0.0215975	0.00259979	0.00322799	0.00212908	0.00285375	0.0024605	0.00270572	0.0787565	0.0932878	0.0929112	0.0954962	0.0740534	0.0900654	0.0129227	0.0124597	0.0123147	0.230352	0.237832	0.212682
3-Hexene, 1-(1-methoxyethoxy)-, (Z)-	Ether	C9H18O2	54340-96-4	18.0226	18.0156	17.5293	17.6186	17.1065	17.2224	22.8964	23.4262	22.3751	15.8064	16.7309	16.3804	18.8048	21.8366	24.7996	3.53636	4.39086	2.89608	3.88181	3.34688	3.68044	20.8684	21.6419	22.4148	18.195	16.1705	17.9867	18.5425	17.9222	16.6882	25.0499	28.219	24.2712
2-Butene-1,4-diol, (Z)-	Alcohol	C4H8O2	6117-80-2	0.202762	0.191156	0.199069	0.196711	0.17919	0.183585	0.248411	0.252852	0.188756	0.173768	0.189411	0.181702	0.0777719	0.095484	0.125252	0.0146255	0.0181595	0.0119775	0.0160542	0.0138419	0.0152214	0.242018	0.233479	0.226783	0.186579	0.177618	0.228884	0.146254	0.155718	0.150801	0.463816	0.540328	0.45209
1H-Pyrazole, 1,3,5-trimethyl-	Heterocyclic compound	C6H10N2	1072-91-9	1.20469	1.20235	1.17571	1.17224	1.13586	1.13597	1.46533	1.501	1.44074	1.0343	1.10126	1.116	1.41784	1.62917	1.81639	0.259475	0.322173	0.212496	0.284822	0.245573	0.270047	1.40624	1.43533	1.49152	1.20823	1.06645	1.19644	1.39367	1.39126	1.25357	1.69547	1.94382	1.64927
2,4-Dimethyl-2-oxazoline-4-methanol	Alcohol	C6H11NO2	39986-37-3	0.758757	0.758929	0.742893	0.749355	0.721144	0.733196	0.918698	0.937181	0.928257	0.656916	0.715512	0.698197	0.86414	0.990298	1.13289	0.161305	0.200281	0.132099	0.177062	0.152662	0.167877	0.885562	0.910357	0.961	0.761461	0.674065	0.749812	0.873425	0.882393	0.77067	1.08807	1.22894	1.07112
Heptanoic acid, methyl ester	Ester	C8H16O2	106-73-0	5.73168	5.72989	5.62636	5.74795	5.55615	5.60095	7.13238	7.3404	6.98998	5.03166	5.38828	5.21312	6.34939	7.32573	8.45853	1.19405	1.48257	0.977856	1.31068	1.13007	1.2427	6.64352	6.90115	7.28221	5.80028	5.14389	5.65804	6.3767	6.1542	5.64541	8.06315	9.27601	8.03204
Benzene, 1-methoxy-3-methyl-	Ether	C8H10O	100-84-5	736.223	736.292	719.177	733.601	710.787	717.034	1000.09	1021.1	977.609	652.723	697.315	685.977	752.038	868.667	981.722	141.426	175.599	115.82	155.241	133.848	147.188	854.727	885.912	922.86	750.768	668.191	735.504	732.214	710.481	659.357	991.731	1138.5	976.32
3-(Methylthio)propanoic acid methyl ester	Ester	C5H10O2S	13532-18-8	500.923	496.743	490.053	499.581	483.827	487.469	678.782	691.747	659.921	399.814	426.455	461.982	508.545	589.204	671.638	95.6354	118.744	78.32	104.977	90.5113	99.5319	576.328	598.143	627.348	457.94	454.601	497.174	501.963	486.825	451.084	619.803	699.003	597.48
Phenol, 4-nitro-	Phenol	C6H5NO3	100-02-7	0.400459	0.373389	0.401901	0.321222	0.352486	0.266392	0.461479	0.50224	0.568349	0.756596	0.505457	0.721205	0.340034	0.372761	0.412515	0.00660595	0.00820217	0.0054099	0.479302	0.408875	0.439382	0.355984	0.385514	0.331291	0.349834	0.350291	0.376352	0.0368259	0.030206	0.0293676	0.00742808	0.00897245	0.0076104
1H-Indene, 2,3-dihydro-4-propyl-	Aromatics	C12H16	92013-16-6	0.0666581	0.0634465	0.0614526	0.0816233	0.0930845	0.0664515	0.300119	0.372474	0.523149	0.076364	0.067853	0.0755084	0.0100187	0.0107249	0.0116003	0.448836	0.430809	0.444167	0.426995	0.35044	0.353857	0.0961644	0.114019	0.0985286	0.0773404	0.0699682	0.0681742	0.0080965	0.00861509	0.00731333	0.0552206	0.0639761	0.0599597
1,2-Cyclopentanedione, 3-methyl-	Ketone	C6H8O2	765-70-8	163.482	159.787	159.953	159.778	155.169	156.438	97.6892	98.2619	93.8658	142.992	151.289	148.137	72.6729	213.326	221.496	13.6666	16.9689	11.1922	15.0016	12.9344	14.2235	187.312	196.847	203.675	164.403	146.294	160.133	86.7459	83.0854	77.163	97.272	243.167	182.584
(1S,4aR,7R)-1,4a-Dimethyl-7-(prop-1-en-2-yl)-1,2,3,4,4a,5,6,7-octahydronaphthalene	Terpenoids	C15H24	52026-55-8	0.300661	0.266332	0.263658	0.340304	0.340288	0.290921	0.791529	0.807916	2.82902	0.27437	0.267879	0.274526	0.971662	1.37181	2.69993	0.0360224	0.0447266	0.0295003	0.0395412	0.0340924	0.0374901	0.494039	0.532107	0.618405	0.358219	0.337554	0.369025	0.200224	0.164714	0.184329	1.54317	1.80504	1.60465
Acetic acid, (acetyloxy)-	Acid	C4H6O4	13831-30-6	0.514006	0.507146	0.505197	0.520606	0.488717	0.500531	0.645512	0.653123	0.623057	0.455184	0.479349	0.465928	0.575668	0.653497	0.759187	0.106708	0.132492	0.0873875	0.117131	0.10099	0.111055	0.592141	0.6196	0.657021	0.517844	0.469816	0.519434	0.564786	0.553392	0.512202	0.721248	0.831045	0.711099
Hexanoic acid, propyl ester	Ester	C9H18O2	626-77-7	0.283658	0.291766	0.295144	0.318018	0.316858	0.324099	0.118026	0.104854	0.107784	0.319302	0.399964	0.409483	0.0225709	0.0241617	0.0261339	0.201549	0.233346	0.173032	0.141476	0.121228	0.129095	0.341245	0.347702	0.350723	0.412915	0.371243	0.382816	0.209391	0.195798	0.191296	0.0238643	0.0288259	0.02445
Acetylpyrazine	Heterocyclic compound	C6H6N2O	22047-25-2	897.792	893.094	875.988	887.619	863.059	866.581	1123.68	1150.79	1102.11	783.787	830.223	818.909	1010.04	1168.35	1327.68	187.32	232.583	153.404	205.618	177.283	194.952	1039.69	1077.49	1130.78	901.727	802.808	880.773	990.06	960.792	889.323	1254.76	1430.43	1225.32
2,4-Hexadien-1-ol	Alcohol	C6H10O	111-28-4	3.20623	3.04376	3.09031	3.13444	2.74912	2.87694	3.71197	3.91052	2.81912	2.82858	2.8629	2.81227	0.774954	0.944219	1.25116	0.145735	0.18095	0.119349	0.159971	0.137927	0.151673	3.88655	3.53918	3.56789	2.74762	2.75641	3.38393	2.34669	2.39169	2.33534	4.84256	5.59238	4.41382
2-Octenal, (E)-	Aldehyde	C8H14O	2548-87-0	0.156904	0.155013	0.159464	0.141431	0.143743	0.149326	0.0033303	0.0034841	0.00333807	0.147383	0.153597	0.147422	0.0934179	0.109591	0.114915	0.0178044	0.0259677	0.014438	0.00387045	0.00333709	0.00366968	0.17489	0.180359	0.183862	0.157209	0.143967	0.150955	0.165838	0.165206	0.149985	0.253831	0.292021	0.248441
Bis(2-chloroethyl) ether	Ether	C4H8Cl2O	111-44-4	1.15432	1.13873	1.1218	1.15185	1.11091	1.09727	0.212253	0.222055	0.212748	0.809456	1.38016	1.34391	7.90135	9.15734	10.6118	4.9441	5.86466	4.08736	9.89383	8.70496	8.497	1.37126	1.81947	1.88175	0.952291	0.84026	1.28603	0.193143	0.205515	0.174461	2.03128	2.25741	1.8955
(S)-2,5-Dimethyl-3-vinylhex-4-en-2-ol	Alcohol	C10H18O	35671-15-9	23.3402	23.3327	22.7946	22.7464	22.1825	22.3547	27.9836	29.043	27.8918	20.1464	21.3959	21.3071	27.8017	31.9933	35.9181	2.93521	3.64445	2.40377	3.22193	2.77794	3.0548	27.2427	28.2753	29.1773	23.0834	20.5905	22.8765	27.2757	13.4214	24.4615	33.2482	38.1906	32.2632
.alpha.-Phellandrene	Terpenoids	C10H16	99-83-2	2519.69	1230.04	2461.54	2482.63	2411.28	2429.94	3290.44	3384.26	3246.76	2212.98	2369.66	2335.34	2720.8	3125.88	3517.06	271.844	337.531	222.625	298.399	257.279	282.92	2925.46	1312.74	3142.36	2552.74	2271.62	2497.56	2609.39	2570.99	2350.22	3429.52	3953.24	3378.15
1,3,6-Octatriene, 3,7-dimethyl-, (Z)-	Terpenoids	C10H16	3338-55-4	2519.69	1230.04	2461.54	2443.24	2372.86	2391.52	3239.95	3332	3195.04	2212.98	2346.42	2312.16	2692.7	3097.58	3517.06	271.844	337.531	222.625	298.399	257.279	282.92	2878.44	1312.74	3090.72	2552.74	2271.62	2497.56	2563.85	2542.96	2310.54	3372.54	3912.12	3341.92
Ethanol, 2-(2-ethoxyethoxy)-	Alcohol	C6H14O3	111-90-0	0.250179	0.245822	0.241375	0.267599	0.246718	0.283735	0.869212	0.895962	0.827019	0.229827	0.273871	0.240852	0.104534	0.12084	0.122122	0.0196584	0.0244085	0.0160991	0.0215787	0.0186051	0.0204593	0.280509	0.289013	0.329049	0.353031	0.245835	0.288205	0.101524	0.100095	0.0920837	0.302951	0.342636	0.292503
1,3-Hexadiene, 3-ethyl-2-methyl-	Hydrocarbons	C9H16	61142-36-7	323.459	323.544	315.694	315.73	307.949	309.187	387.583	400.778	385.691	279.3	297.146	295.296	384.792	437.957	496.32	67.9061	84.3145	55.6113	74.5395	64.2678	70.6729	377.708	391.735	404.512	321.694	286.024	317.05	368.968	358.547	332.116	459.905	522.494	446.722
Butanoic acid, 3-hexenyl ester, (Z)-	Ester	C10H18O2	16491-36-4	0.932405	0.967224	0.918678	1.60191	1.60558	1.60565	6.41796	6.6969	7.21007	1.2373	1.25196	1.33937	0.114537	0.122609	0.132617	0.591475	0.668601	0.575709	0.118217	0.101927	0.112085	1.22833	1.2834	1.27703	2.23673	1.9212	2.12371	3.19372	3.36166	2.99426	5.61266	6.4409	5.73252
Benzene, 1,2,3-trimethyl-	Aromatics	C9H12	526-73-8	141.473	139.773	138.165	140.56	135.259	137.504	180.937	182.759	175.267	125.565	131.739	129.269	153.757	178.943	204.233	28.9151	35.9019	23.6798	31.7396	27.3658	30.0932	162.652	169.29	177.231	142.958	126.979	141.33	153.296	147.845	137.524	194.576	224.554	194.192
Acetic acid, bromo-	Acid	C2H3BrO2	79-08-3	3.18282	3.56717	3.63484	3.60938	3.31759	3.5234	4.61853	4.61199	4.39057	3.69153	3.23089	3.31202	4.64831	4.63838	5.42281	0.777397	0.965242	0.636644	0.853336	0.735745	0.809071	4.21437	7.38548	5.82678	4.27402	3.34709	4.05056	4.41102	4.27068	4.03919	5.15698	5.50046	5.4257
Pyrimidine, 4,6-dimethyl-	Heterocyclic compound	C6H8N2	1558-17-4	38.8485	37.0693	37.305	38.4285	36.5008	35.0506	48.9779	51.4977	37.1776	34.6841	37.6048	37.0707	9.36113	11.7133	15.6304	1.76042	2.1858	1.44169	1.93239	1.6661	1.83215	46.6127	46.4566	46.7394	36.1288	33.3575	28.1466	28.256	28.8642	28.1687	60.6202	69.5819	58.0612
trans-Cinnamic acid	Acid	C9H8O2	140-10-3	1.57351	1.61635	1.58676	1.33258	1.34392	1.48752	5.85362	6.34564	8.97855	1.82496	1.73204	1.82148	2.17469	3.14158	6.33201	0.0873769	0.10849	0.0715568	0.0959123	0.0826954	0.090937	2.0038	2.19858	1.82203	1.50802	1.39911	1.51908	0.501388	0.399535	0.442159	5.52479	6.55169	5.82165
(1R,3aS,4aS,8aS)-1,4,4,6-Tetramethyl-1,2,3,3a,4,4a,7,8-octahydrocyclopenta[1,4]cyclobuta[1,2]benzene	Terpenoids	C15H24	94535-52-1	0.523316	0.473717	0.48415	0.824025	0.848059	0.511429	2.2411	2.3685	4.73756	0.467701	0.480962	0.486873	0.969883	1.32305	3.07162	0.0391749	0.0486408	0.032082	0.0430016	0.0370759	0.040771	0.464279	0.556059	0.484986	0.400889	0.330048	0.487127	0.210599	0.179129	0.179256	2.45007	2.85164	2.62371
Ethyl n-propyl disulfide	Sulfur compounds	C5H12S2	30453-31-7	92.8127	92.2579	90.7271	92.0275	88.9377	90.0941	114.35	115.85	110.9	81.4477	86.8177	84.9701	107.277	124.736	141.933	19.232	23.8791	15.7499	21.1107	18.2016	20.0156	108.159	112.341	118.135	94.3969	83.9189	91.9217	107.05	105.02	96.1145	132.839	153.599	132.384
Benzenemethanol, .alpha.-(trichloromethyl)-, acetate	Ester	C10H9Cl3O2	90-17-5	0.192137	0.179192	0.181822	0.227206	0.252938	0.187723	0.426737	0.452449	0.728625	0.201583	0.18102	0.202045	0.0254719	0.0272672	0.0294929	3.4749	3.98953	3.76827	3.04597	2.64749	2.66381	0.29147	0.307188	0.274605	0.219021	0.202577	0.212822	0.0205848	0.0219033	0.0185936	0.139624	0.162655	0.152732
Pyridine, 2,3,4,5-tetrahydro-6-propyl-	Heterocyclic compound	C8H15N	1604-01-9	0.958789	0.955795	0.935788	0.93126	0.903643	0.910118	1.16068	1.23717	1.21419	0.827862	0.892334	0.882334	1.15695	1.28754	1.4657	0.20833	0.258669	0.17061	0.228681	0.197168	0.216818	1.11755	1.15523	1.19243	0.958595	0.848526	0.935996	1.33653	1.3315	1.19638	1.37956	1.55726	1.33846
Benzaldehyde, 2-hydroxy-	Aldehyde	C7H6O2	90-02-8	22.6293	23.1228	21.9595	22.3078	21.3767	22.078	20.4508	30.5932	21.9508	20.5201	21.1864	20.6683	12.4216	14.0479	15.0695	2.33597	2.90042	1.91303	2.56416	2.21081	2.43115	24.8701	26.0775	27.5011	21.9993	19.7506	20.5639	22.8718	20.4345	20.8425	27.5042	42.8114	36.4265
Cyclohexene, 2-ethenyl-1,3,3-trimethyl-	Hydrocarbons	C11H18	5293-90-3	0.213888	0.218062	0.221573	0.298536	0.294848	0.243375	0.131334	0.129682	0.176382	0.383467	0.388776	0.397794	0.0191841	0.0205361	0.0222124	0.305361	0.350892	0.264576	0.180906	0.138343	0.158423	0.195779	0.33013	0.288319	0.405305	0.36086	0.363163	0.0800927	0.0824816	0.0786702	0.0202834	0.0245005	0.0207812
2-Buten-1-ol, 3-methyl-, benzoate	Ester	C12H14O2	5205-11-8	1.32196	1.19682	1.24815	1.68323	1.71062	1.37788	3.88572	4.04622	6.574	1.36568	1.34622	1.40531	1.50886	2.01748	4.92066	0.0797278	0.0989927	0.0652926	0.087516	0.075456	0.0829762	1.35013	1.4893	1.30443	1.08816	1.00022	1.01136	0.43265	0.364559	0.382983	6.10413	7.21865	6.48487
Pyrazine, 2-ethenyl-6-methyl-	Heterocyclic compound	C7H8N2	13925-09-2	49.8734	49.5538	48.7996	49.7506	47.3921	48.6172	61.8178	63.0756	60.6548	43.7022	45.3192	45.4355	55.6653	64.4275	74.8189	10.0209	12.4423	8.20653	10.9998	9.48396	10.4292	57.775	60.2087	62.7268	50.4699	44.7924	49.3198	56.6289	53.8453	50.9024	69.6755	78.6553	68.5935
2-Tridecen-1-ol, (E)-	Alcohol	C13H26O	74962-98-4	0.0874991	0.0840353	0.0888813	0.111258	0.119409	0.0886618	0.11688	0.128261	0.192759	0.0953784	0.0880824	0.0989618	0.00982988	0.0105227	0.0113816	1.54259	1.77127	1.49865	1.24539	1.07785	1.09488	0.127605	0.14467	0.130477	0.101887	0.0960483	0.0985156	0.00794387	0.00845269	0.00717547	0.0519659	0.0669795	0.0684039
2-Pentenoic acid, 2-methyl-, (E)-	Acid	C6H10O2	16957-70-3	6.82947	6.70601	6.59101	6.89436	6.68395	6.4889	9.72095	9.96689	7.92596	6.49101	6.95818	7.04531	1.2045	1.28939	1.39464	31.0841	36.6642	25.6512	6.99958	6.28969	5.89358	8.31698	8.63675	8.71443	6.88722	6.26085	6.41547	6.73941	6.65846	6.30966	11.9165	13.7442	12.0523
Butyl carbamate	Ester	C5H11NO2	592-35-8	14.3977	14.2624	14.035	14.2124	13.5973	13.8246	17.9337	18.1767	17.5784	12.7088	13.2935	13.2365	16.339	19.0736	21.781	2.95269	3.66616	2.41809	3.24112	2.79449	3.07299	16.7714	17.412	18.0561	14.6754	13.1154	14.5633	16.2485	15.6224	14.6587	20.1321	22.9776	19.8112
2-Ethoxy-3-methylpyrazine	Heterocyclic compound	C7H10N2O	32737-14-7	66.6128	66.3474	65.0152	65.2541	63.6948	63.8132	80.4555	83.3637	79.7052	57.5944	62.1299	60.6589	78.308	90.2999	102.081	13.7747	17.1031	11.2807	15.1202	13.0366	14.3359	77.5891	80.0171	83.6277	66.1959	58.9016	64.8744	75.6729	74.5365	67.9419	94.5758	108.744	92.8831
2-Naphthalenemethanol, 1,2,3,4,4a,5,6,8a-octahydro-.alpha.,.alpha.,4a,8-tetramethyl-, [2R-(2.alpha.,4a.alpha.,8a.beta.)]-	Terpenoids	C15H26O	473-16-5	0.130517	0.120687	0.129173	0.138271	0.141822	0.101907	0.166093	0.176114	0.209148	0.175523	0.15953	0.168327	0.124678	0.146619	0.233147	0.00865896	0.0119172	0.00682942	0.00183078	0.0015785	0.00173581	0.176562	0.196298	0.191174	0.153677	0.13336	0.161396	0.00143346	0.00152527	0.0012948	0.0706515	0.0651971	0.0301551
Ethyl 2-hexenoate, trans-	Ester	C8H14O2	27829-72-7	0.566163	0.575829	0.566995	0.538331	0.522054	0.529444	0.653564	0.663048	0.664327	0.542745	0.566931	0.559449	0.25868	0.343667	0.377843	0.0486465	0.0604011	0.0398387	0.0533985	0.04604	0.0506285	0.642195	0.672369	0.703031	0.585407	0.516808	0.574852	0.602386	0.593067	0.537678	0.915172	1.08156	0.930039
Benzenamine, 2,6-diethyl-	Amine	C10H15N	579-66-8	0.187781	0.176782	0.193264	0.113566	0.12331	0.149806	0.382896	0.475887	0.692122	0.102361	0.192369	0.195407	0.0117986	0.0126302	0.0136612	0.431828	0.515237	0.517194	0.435947	0.34228	0.358085	0.122122	0.159985	0.244413	0.213529	0.210543	0.221873	0.0095349	0.0101456	0.0086126	0.0623738	0.0780594	0.0658408
D-Limonene	Terpenoids	C10H16	5989-27-5	2026.94	1983.2	1980.14	1967.46	1918.09	1928.16	2396.22	2458.13	2353.72	1760.18	1868.24	1826.55	2387.05	2754.74	3115.18	410.718	509.961	336.355	450.838	388.712	427.452	2319.64	2406.7	2529	2030.43	1804.62	1975.15	2308.85	2288.27	2075.28	2842.54	3312.8	2837.52
Formic acid, heptyl ester	Ester	C8H16O2	112-23-2	6.06705	5.98076	5.99543	6.00409	5.82315	5.88893	7.75844	7.94835	7.65969	5.39916	5.72649	5.59717	6.71599	7.74947	8.79361	1.22737	1.52394	1.00515	1.34727	1.16161	1.27738	7.05012	7.26383	7.64554	6.1982	5.47714	6.02653	6.59142	6.49937	5.90907	8.34787	9.66245	8.29603
Benzoic acid, 2-methoxy-	Acid	C8H8O3	579-75-9	0.0909344	0.0828859	0.0929693	0.105709	0.00637093	0.0063442	0.392751	0.442478	0.599151	0.00617969	0.00665147	0.00676711	0.0714091	0.106509	0.199701	0.606635	0.689312	0.618096	1.26836	0.963909	0.982704	0.127019	0.131168	0.112432	0.0984979	0.0930436	0.0965562	0.211547	0.172492	0.180481	0.0543053	0.0583758	0.0631383
Pentadecane	Hydrocarbons	C15H32	629-62-9	0.737484	0.677231	0.731988	0.856646	0.903555	0.717529	2.96774	3.12976	4.01824	0.981664	0.973122	1.02132	0.112918	0.155542	0.300422	1.0681	1.2693	1.02228	0.0233093	0.0200972	0.0221001	1.02351	1.08876	0.965188	0.756598	0.705655	0.774249	0.142024	0.121227	0.127744	0.0238777	0.0288421	0.0244638
2-Undecenal	Aldehyde	C11H20O	2463-77-6	0.0345828	0.036779	0.035055	0.0387273	0.0398321	0.0337975	0.131667	0.139926	0.230138	0.0380509	0.0346576	0.0358525	0.0829236	0.178589	0.284473	0.0454747	0.0533617	0.0325051	0.00506372	0.00436593	0.00480105	0.0461466	0.056054	0.0473285	0.0378972	0.0326028	0.0336918	0.0255547	0.0210936	0.0209008	0.00518721	0.00626567	0.00531453
1,2-Cyclohexanedione	Ketone	C6H8O2	765-87-7	86.0776	85.1143	84.0081	85.0742	81.2051	83.2907	105.442	106.414	102.374	74.8292	79.1684	78.2119	99.445	115.478	131.641	17.353	21.546	14.2111	19.0481	16.4232	18.06	99.3467	103.152	107.144	86.4462	76.6406	83.9286	98.8717	96.6021	88.5715	120.133	138.916	120.747
Butanedioic acid, dimethyl ester	Ester	C6H10O4	106-65-0	5.38204	5.32968	5.25475	5.34578	5.10566	5.2285	6.71555	6.76697	6.53544	4.75255	4.96979	4.92026	6.18531	7.15483	8.19898	1.08732	1.35005	0.890454	1.19353	1.02906	1.13162	6.2197	6.4609	6.71087	5.48306	4.78213	5.34466	6.20023	6.05821	5.55412	7.47522	8.66792	7.50617
1-Hexanol, 2-ethyl-	Alcohol	C8H18O	104-76-7	77.4724	75.673	75.7422	75.271	72.035	73.3915	96.0619	97.4785	93.9205	67.1846	70.4483	70.1358	86.1781	99.4428	113.408	15.2811	18.9735	12.5143	16.7738	14.4623	15.9037	88.4799	91.9332	94.886	77.7637	69.2843	76.7161	84.5117	81.564	76.0687	105.332	120.49	104.404
2-Buten-1-one, 1-(2,6,6-trimethyl-1,3-cyclohexadien-1-yl)-	Ketone	C13H18O	23696-85-7	0.0827988	0.0835123	0.0843676	0.0941896	0.0953612	0.0838179	0.227876	0.24283	0.678101	0.0894856	0.0982735	0.102508	0.169638	0.226217	0.349268	0.228213	0.296736	0.292418	0.073048	0.05905	0.063647	0.0902789	0.0998902	0.106899	0.0748819	0.0635114	0.0677493	0.0105121	0.0111854	0.00949527	0.0137533	0.0166127	0.0140908
Triacetin	Ester	C9H14O6	102-76-1	0.0296186	0.0324775	0.028781	0.0387132	0.0308903	0.0268359	0.114998	0.0885665	0.213398	0.0353401	0.0331487	0.0460115	0.0547945	0.0591192	0.0876544	0.08706	0.0943523	0.0686793	0.00207086	0.00178549	0.00196344	0.0328924	0.0463554	0.036437	0.026105	0.0310441	0.02729	0.0105862	0.0103154	0.00732296	0.00212136	0.00256241	0.00217343
2-Benzofurancarboxylic acid, 2,4,5,6,7,7a-hexahydro-4,4,7a-trimethyl-, methyl ester, cis-	Ester	C13H20O3	77383-92-7	0.144083	0.128756	0.136422	0.172479	0.180333	0.128432	0.838502	0.922601	1.09716	0.0179042	0.0192711	0.0196061	0.13243	0.202441	0.377344	1.04644	1.189	1.04536	2.66633	2.19494	2.28644	0.208812	0.220922	0.180041	0.149454	0.138679	0.180262	0.429709	0.35209	0.377912	0.0280038	0.0338261	0.0286912
3-Octen-1-ol, (Z)-	Alcohol	C8H16O	20125-84-2	4.46374	4.51981	4.39693	4.22497	4.11831	4.18808	5.52589	5.80353	5.73848	4.22841	4.44484	4.35436	2.14486	2.20809	2.39765	0.387906	0.481637	0.317673	0.425799	0.367122	0.403711	5.00095	5.18168	5.48613	4.48198	3.90798	4.36965	4.52244	4.07068	3.99687	6.86868	8.55281	7.33532
Cycloheptanone, 3-methyl-	Ketone	C8H14O	933-17-5	0.122291	0.122024	0.117593	0.115241	0.109734	0.112081	0.150992	0.151424	0.152262	0.111381	0.120673	0.118751	0.0507437	0.0695093	0.0680915	0.00954269	0.0118485	0.00781493	0.0104749	0.0090314	0.0099315	0.133184	0.139852	0.144673	0.12408	0.108519	0.122473	0.123123	0.11489	0.108366	0.214463	0.221367	0.188246
1H-Pyrrole-2-carboxaldehyde, 1-ethyl-	Aldehyde	C7H9NO	2167-14-8	0.0197572	0.0217328	0.0182745	0.0345168	0.0208153	0.0292174	0.0428483	0.0445702	0.0455969	0.0334371	0.0291091	0.0255906	0.0133298	0.0162739	0.0131252	0.00213177	0.00264687	0.0017458	0.00234001	0.00201755	0.00221862	0.0325135	0.0338522	0.0368957	0.0305288	0.0348052	0.0264884	0.0190904	0.0175013	0.0197226	0.0656438	0.0547767	0.0530065
Octane, 5-ethyl-2-methyl-	Hydrocarbons	C11H24	62016-18-6	6.23385	6.18609	6.09049	6.1284	5.87389	6.01449	7.74303	7.83726	7.5627	5.57738	5.86495	5.83801	6.74185	7.75395	8.74135	1.19882	1.48849	0.981763	1.31592	1.13458	1.24766	7.19877	7.44853	7.72809	6.3162	5.61019	6.23765	6.44435	6.29017	5.78498	8.78939	10.0347	8.67873
Benzene, 2-cyclohexen-1-yl-	Aromatics	C12H14	15232-96-9	0.0498956	0.0473827	0.0531099	0.0632204	0.0630257	0.053864	0.260433	0.271954	0.396198	0.0504736	0.047537	0.057461	0.0068861	0.00737144	0.00797313	0.321839	0.368739	0.321386	0.285534	0.215115	0.230802	0.0686427	0.0938052	0.0667306	0.0522605	0.0476067	0.0595925	0.0055649	0.00592134	0.00502661	0.037815	0.0439722	0.0400241
Acetaldehyde, tetramer	Aldehyde	C8H16O4	108-62-3	17.7627	17.7373	17.3815	17.4046	17.0044	16.991	24.1947	24.6872	23.8699	15.723	16.5163	16.5304	18.2334	20.8514	23.9962	3.42194	4.24879	2.80237	3.75621	3.23859	3.56136	20.7211	21.5172	22.122	18.2147	16.1467	17.8259	18.0394	17.6843	16.1908	23.5193	26.5851	23.0197
Propanoic acid, 2-methyl-, 2-methylpropyl ester	Ester	C8H16O2	97-85-8	0.0931799	0.0881579	0.0932325	0.091646	0.0836757	0.0779973	0.111081	0.123003	0.0869326	0.075529	0.0874233	0.0838963	0.0346013	0.0552575	0.0673467	0.006507	0.00807931	0.00532887	0.00714263	0.00615836	0.00677212	0.10812	0.103206	0.104645	0.0908357	0.0767878	0.102113	0.0745815	0.068577	0.0719191	0.205971	0.236262	0.207985
Hexanoic acid, 1-methylethyl ester	Ester	C9H18O2	2311-46-8	2.80083	2.76918	2.75054	2.75979	2.66568	2.71491	3.30742	3.45942	3.32223	2.44085	2.59766	2.57746	3.30041	3.75975	4.29033	0.544768	0.676402	0.446134	0.597984	0.51558	0.566964	3.26121	3.396	3.51706	2.81991	2.51164	2.7321	3.14563	3.13743	2.82007	3.98437	4.63555	4.00426
1,3-Pentanedione, 4,4-dimethyl-1-phenyl-	Ketone	C13H16O2	13988-67-5	0.0273726	0.0349581	0.0274959	0.0452032	0.0407088	0.0237609	0.178823	0.155878	0.237924	0.0574483	0.0551724	0.0609763	0.0388183	0.0124491	0.0684338	0.231125	0.24835	0.210726	0.0567118	0.0490895	0.0507106	0.0496898	0.0521964	0.0468498	0.044501	0.0444851	0.0466402	0.00187964	0.00200003	0.00169782	0.00245918	0.00297046	0.00251954
3-Octen-2-one, (E)-	Ketone	C8H14O	18402-82-9	86.0776	85.1143	84.0081	85.0742	81.2051	83.2907	86.2517	52.3166	53.3772	68.6808	73.7563	71.9857	87.9436	106.547	120.663	6.60007	8.19487	5.40509	7.2448	6.24645	6.86898	99.3467	103.152	107.144	79.1865	70.3148	76.4201	28.3625	45.7813	43.7736	50.843	121.67	100.361
2-Heptanol, 2,6-dimethyl-	Alcohol	C9H20O	13254-34-7	8.37246	8.29019	8.19184	8.08741	7.78545	7.96205	9.97843	10.236	9.82256	7.36854	7.7657	7.62168	9.70098	11.1207	12.5224	1.60382	1.99136	1.31344	1.76049	1.51789	1.66917	9.77332	10.1011	10.4407	8.43488	7.51455	8.17442	9.3734	9.1674	8.23337	11.7932	13.7285	11.8453
3-Cyclohexene-1-acetaldehyde, .alpha.,4-dimethyl-	Aldehyde	C10H16O	29548-14-9	0.126068	0.157802	0.163652	0.242111	0.231287	0.257735	0.0133732	0.0139908	0.0134044	0.310171	0.324752	0.298073	1.24513	1.31777	1.53323	0.103228	0.0879021	0.0761869	0.276539	0.289648	0.305929	0.243281	0.220454	0.334667	0.452217	0.401432	0.468818	1.40175	1.32336	1.3438	0.0159212	0.0192314	0.016312
Pantolactone	Ester	C6H10O3	599-04-2	0.225811	0.213899	0.215097	0.244413	0.230077	0.235391	0.359922	0.537761	0.54145	0.242193	0.251887	0.247887	0.345649	0.378483	0.413071	0.0465614	0.0578121	0.0381311	0.0511097	0.0440666	0.0484584	0.274592	0.298189	0.299825	0.27348	0.240217	0.257929	1.09706	1.34453	0.953765	0.415072	0.485449	0.413696
Butanoic acid, 3,7-dimethyl-2,6-octadienyl ester, (E)-	Ester	C14H24O2	106-29-6	0.0248964	0.0217712	0.0297582	0.0411883	0.0409111	0.0307153	0.463911	0.49215	0.707117	0.0346484	0.028611	0.0312089	0.00256526	0.00274606	0.00297021	1.35178	1.53527	1.79664	1.56168	1.98057	1.3587	0.0509754	0.0504646	0.0450291	0.0358676	0.0314421	0.0353816	0.00207308	0.00220586	0.00187255	0.0201785	0.0163808	0.0179651
D-Verbenone	Terpenoids	C10H14O	18309-32-5	0.0616364	0.0604648	0.0821009	0.0970954	0.0870253	0.10245	0.409067	0.386411	0.633677	0.0984745	0.100739	0.102031	0.0104533	0.01119	0.0121034	0.532923	0.61557	0.411816	0.0107892	0.00930239	0.0102295	0.117055	0.114306	0.13475	0.130239	0.105387	0.162844	0.263549	0.239209	0.223239	0.174002	0.210087	0.174358
Oxalic acid	Acid	C2H2O4	144-62-7	0.675556	0.677954	0.666313	0.686633	0.649618	0.665924	0.98969	1.01842	0.969813	0.639666	0.661382	0.65753	0.701359	0.819802	0.946965	0.119767	0.148707	0.0980826	0.131467	0.11335	0.124647	0.801821	0.842254	0.868717	0.717494	0.648098	0.685126	0.705559	0.693468	0.624254	0.881859	1.0491	0.911414
Benzocaine	Ester	C9H11NO2	94-09-7	5.50649	5.04902	5.40148	6.20903	6.43086	5.60559	7.07286	7.57607	10.4855	5.33441	4.87078	5.33579	0.701791	0.751253	0.812574	106.516	124.952	100.391	87.5601	54.4971	58.9721	7.46553	7.97806	7.12014	5.70936	5.20896	7.09755	0.567142	0.603468	0.512283	3.81134	4.48138	4.22983
Bicyclo[3.1.1]hept-2-en-6-ol, 2,7,7-trimethyl-, acetate, [1S-(1.alpha.,5.alpha.,6.beta.)]-	Ester	C12H18O2	50764-55-1	0.00564536	0.00547256	0.00551682	0.00520596	0.00510985	0.00508841	0.0338959	0.0340619	0.0460095	0.00495647	0.00533486	0.00542761	0.0437518	0.0404815	0.0520386	0.00689434	0.00856024	0.00564607	0.00756781	0.00652494	0.00717524	0.00635297	0.00665858	0.00677657	0.00579466	0.00515563	0.00542599	0.166114	0.191576	0.217776	0.33048	0.356141	0.341384
3-Cyclohexen-1-ol, 1-(1,5-dimethyl-4-hexenyl)-4-methyl-	Terpenoids	C15H26O	15352-77-9	0.198576	0.195442	0.208318	0.238396	0.247513	0.192548	0.619797	0.628897	0.935973	0.361146	0.346322	0.348946	0.0635755	0.0825411	0.126736	0.00391087	0.00485587	0.00320279	0.00429291	0.00370133	0.00407022	0.288174	0.32371	0.34206	0.272986	0.242799	0.244962	0.0200184	0.0209225	0.0151805	0.0457305	0.0631531	0.0416827
Indane	Aromatics	C9H10	496-11-7	9.42895	9.06503	9.31405	8.53376	8.59551	8.53309	0.106429	0.111344	0.106677	8.78206	8.1615	8.75432	8.42217	9.68134	0.138758	1.72993	2.03203	1.42195	0.618454	0.610419	0.609495	10.3947	10.7319	11.9726	9.63183	8.57796	9.01733	0.0968468	0.10305	0.0874789	16.2401	18.3618	16.2318
Octanal	Aldehyde	C8H16O	124-13-0	0.0221156	0.0198571	0.0247022	0.0174673	0.0136052	0.0102479	5.82618	6.06495	5.68798	0.0174898	0.0188634	0.00870513	1.66231	1.87684	1.98808	0.00187343	0.00232611	0.00153423	0.00205643	0.00177305	0.00194976	0.0232489	0.0195214	0.0144157	0.0119482	0.00700481	0.00147443	1.63048	1.57718	1.46922	1.822	2.0096	1.78474
3-Hexen-1-ol, acetate, (E)-	Ester	C8H14O2	3681-82-1	0.110835	0.106133	0.0842011	0.0806194	0.0762021	0.0758758	14.3801	15.1036	13.1865	0.0642237	0.069273	0.0741604	4.63011	5.23811	5.3538	0.0173199	0.021505	0.014184	0.0190118	0.0163919	0.0180256	0.0889666	0.0855241	0.0851202	0.0759332	0.070231	0.0136311	4.50826	4.49224	4.19482	5.08032	5.38457	4.97027
1,3-Benzodioxole, 2-acetyl-4-methoxy-2-methyl-	Heterocyclic compound	C11H12O4	91057-65-7	0.0546662	0.0568122	0.0544203	0.0483306	0.0549475	0.0576123	0.0632638	0.0621112	0.0888401	0.072175	0.0873781	0.0828976	0.00120377	0.00784563	0.00696899	0.0263796	0.031137	0.0270946	0.00124245	0.00107124	0.001178	0.0851074	0.0858986	0.0870198	0.0664455	0.0574582	0.0569222	0.00616496	0.00641874	0.00714351	0.00127275	0.00153737	0.00130399
3-Buten-2-one, 4-(2,5,6,6-tetramethyl-1-cyclohexen-1-yl)-	Ketone	C14H22O	79-70-9	0.0231446	0.0212872	0.0226543	0.026484	0.0288705	0.0243257	0.0380896	0.00264477	0.0456864	0.0240889	0.0226913	0.0252968	0.00284657	0.0030472	0.00329593	0.416654	0.498247	0.377692	0.354123	0.293478	0.305505	0.035076	0.0389881	0.0347606	0.0271737	0.0248262	0.0232834	0.00230041	0.00244776	0.0020779	0.0177647	0.0181772	0.0178237
9-Decenoic acid	Acid	C10H18O2	14436-32-9	0.0318677	0.0302953	0.0322954	0.0379871	0.0396263	0.0298026	0.158906	0.154903	0.312421	0.0438096	0.0440915	0.0430729	0.00634691	0.106894	0.218988	0.289288	0.295417	0.380136	0.0394911	0.0306413	0.0310553	0.0456667	0.0486546	0.0448695	0.0349978	0.031027	0.0378865	0.00512916	0.0054577	0.00463302	0.00671062	0.00810582	0.00687533
Thiazole, 4-propyl-	Heterocyclic compound	C6H9NS	41981-60-6	0.00588349	0.00422378	0.00438973	0.00393262	0.00293403	0.0026121	2.49398	2.5576	2.411	0.00509461	0.00344988	0.0035431	0.671878	0.776233	0.815494	0.000605739	0.000752106	0.000496066	0.00066491	0.000573284	0.000630419	0.00639104	0.0036613	0.0063696	0.00428768	0.0037013	0.000476729	0.662174	0.607973	0.594863	0.755053	0.802837	0.730409
4-tert-Butylcyclohexyl acetate	Ester	C12H22O2	32210-23-4	0.0614388	0.0572267	0.0698975	0.0637625	0.063646	0.0525456	0.207245	0.213298	0.363862	0.0600429	0.0667734	0.0571688	0.188867	0.24692	0.0108059	0.0488144	0.0691986	0.0414023	0.00963257	0.00830518	0.00913289	0.0764807	0.0848883	0.0781293	0.0574845	0.050091	0.0531846	0.0446669	0.0401257	0.035264	0.00986747	0.011919	0.0101097
1-Butanol, 3-methyl-, benzoate	Ester	C12H16O2	94-46-2	0.14011	0.130116	0.143328	0.172834	0.183338	0.143924	0.0132746	0.0138876	0.0133056	0.161867	0.159607	0.170206	0.205551	0.281197	0.516155	3.80538	0.0174508	3.4997	2.04876	1.65192	1.70973	0.171393	0.191496	0.166395	0.127265	0.116854	0.111395	0.0900778	0.0642657	0.067826	0.0158039	0.0190896	0.0161918
2-Naphthalenemethanol, decahydro-.alpha.,.alpha.,4a-trimethyl-8-methylene-, [2R-(2.alpha.,4a.alpha.,8a.beta.)]-	Terpenoids	C15H26O	473-15-4	0.130517	0.120687	0.129173	0.138271	0.141822	0.101907	0.166093	0.176114	0.209148	0.175523	0.15953	0.168327	0.124678	0.146619	0.233147	0.00865896	0.0119172	0.00682942	0.00183078	0.0015785	0.00173581	0.176562	0.196298	0.191174	0.153677	0.13336	0.161396	0.00143346	0.00152527	0.0012948	0.0706515	0.0651971	0.0301551
2-n-Hexylcyclopentanone	Ketone	C11H20O	13074-65-2	0.0562726	0.0577422	0.0645042	0.0555789	0.0145011	0.0483792	0.019813	0.00301548	0.0144454	0.0641126	0.0721385	0.0725893	0.0575581	0.0501971	0.0760678	0.00305176	0.00378916	0.00249922	0.00334986	0.00288824	0.0031761	0.105098	0.100606	0.0755795	0.084349	0.0811193	0.0854256	0.0258292	0.0223583	0.0219025	0.096492	0.125625	0.107276
(3R,3aR,3bR,4S,7R,7aR)-4-Isopropyl-3,7-dimethyloctahydro-1H-cyclopenta[1,3]cyclopropa[1,2]benzen-3-ol	Terpenoids	C15H26O	38230-60-3	0.103125	0.0975429	0.104718	0.146221	0.143111	0.102347	0.00566878	0.00593057	0.005682	0.151287	0.138693	0.151823	0.138284	0.164358	0.202645	0.00600192	0.181367	0.161464	0.13214	0.106368	0.12502	0.191339	0.193404	0.156396	0.148592	0.127968	0.00472363	0.0303583	0.027444	0.0319465	0.00674887	0.00815202	0.00691452
cis-3-Hexenyl iso-butyrate	Ester	C10H18O2	41519-23-7	0.0180112	0.0164895	0.0206406	0.0395836	0.0196339	0.02168	0.0722909	0.0671804	0.0878288	0.0257947	0.0225468	0.0239234	0.00355549	0.00380608	0.00411675	0.00334317	0.00415099	0.0268206	0.00366974	0.00316404	0.00347938	0.028521	0.0559328	0.0309995	0.0371004	0.0287251	0.0271195	0.0328666	0.0316048	0.0293854	0.203942	0.221432	0.20312
2,6-Octadien-1-ol, 3,7-dimethyl-, acetate, (Z)-	Terpenoids	C12H20O2	141-12-8	0.987266	0.922522	0.927342	1.14997	1.22175	0.905288	3.62731	3.91806	6.49444	1.08818	1.00269	1.09136	2.62146	3.64073	6.71953	8.37135	9.52905	8.12909	18.0681	13.9821	14.6541	1.43161	1.59364	1.30094	0.989295	0.873276	0.880244	0.339048	0.270012	0.273217	0.0663997	0.0802048	0.0680295
Furan, 2-pentyl-	Heterocyclic compound	C9H14O	3777-69-3	0.24799	0.284198	0.241081	0.319998	0.252532	0.262112	0.460925	0.620627	0.559671	0.23151	0.299937	0.251664	0.00150946	0.00161585	0.0249597	0.00141932	0.00176228	0.00116235	0.00155797	0.00134328	0.00147715	0.333455	0.351281	0.301514	0.268499	0.294637	0.324522	0.0129857	0.00648992	0.0132165	0.188604	0.210909	0.226374
4H-Pyran-4-one, 3,5-dihydroxy-2-methyl-	Ketone	C6H6O4	1073-96-7	0.102514	0.0922733	0.0955962	0.0628426	0.0632927	0.0511247	0.0350951	0.038531	0.0346411	0.0422497	0.0602394	0.06868	0.00120497	0.0012899	0.00139518	0.0568183	0.00140679	0.000927873	0.00124369	0.00107231	0.00117918	0.131081	0.10525	0.163684	0.0700468	0.0534027	0.0595108	0.0797019	0.0927772	0.0786207	0.00876914	0.0076945	0.00710908
(1aR,1bS,2aS,5S,5aS,7aS)-2,2,5,7a-Tetramethyldecahydrocyclopenta[2',3']cyclobuta[1',2':3,4]benzo[1,2-b]oxirene	Terpenoids	C15H24O	104188-24-1	0.0561449	0.0493419	0.0522286	0.0860452	0.092404	0.0534233	0.00659894	0.00690369	0.142351	0.0562686	0.0537795	0.0570991	0.00743047	0.00795417	0.00860343	1.26765	1.45386	1.19153	0.830618	0.895973	0.913802	0.103887	0.118409	0.0764668	0.0608946	0.0758126	0.0752339	0.00600483	0.00638944	0.00542398	0.0392814	0.0484069	0.0420618
Hexyl tiglate	Ester	C11H20O2	16930-96-4	0.0704495	0.0621556	0.0632114	0.0151849	0.0571934	0.0450898	0.00288237	0.00301548	0.0144454	0.0587381	0.0645098	0.0305805	0.058372	0.0501971	0.0760678	0.00305176	0.00378916	0.00249922	0.00334986	0.00288824	0.0031761	0.0898805	0.0924978	0.0897026	0.06149	0.0629695	0.071221	0.0258292	0.0223583	0.0219025	0.0668364	0.0901115	0.0777869
Lavandulyl caproate	Ester	C16H28O2	59550-36-6	0.0621289	0.048671	0.0545168	0.0673741	0.0629212	0.051424	0.192699	0.197124	0.25506	0.0835286	0.0778459	0.0857182	0.01857	0.0193099	0.0280157	0.0341267	0.0461171	0.0253366	0.00372364	0.00321051	0.00353048	0.0788828	0.0832189	0.0843038	0.0670328	0.0628535	0.0649448	0.00291551	0.00310226	0.0026335	0.00381444	0.0046075	0.00390807
Propanoic acid, hexyl ester	Ester	C9H18O2	2445-76-3	0.0488097	0.047965	0.0480819	0.0523131	0.0521285	0.0490548	0.0438759	0.0446542	0.00407398	0.0535953	0.0560866	0.0569723	0.00457666	0.00489922	0.00529912	0.031908	0.0405249	0.0290494	0.0272685	0.0210569	0.0256337	0.0563641	0.056114	0.0587132	0.0608513	0.054504	0.0561127	0.0329302	0.0359737	0.0345125	0.00483892	0.0292249	0.00495769
Benzene, (1-methylpropyl)-	Aromatics	C10H14	135-98-8	64.4041	64.1074	62.512	71.0246	68.2438	68.3043	145.005	147.799	133.995	63.8355	68.8438	67.8613	1.12746	1.20693	1.30544	1.06013	1.3163	0.86819	1.16369	1.00333	1.10333	75.2764	77.8404	81.5443	72.8825	65.1944	74.8473	5.16554	4.84751	4.72484	52.8916	59.7235	50.6325
Pyridine, 3,4-dimethyl-	Heterocyclic compound	C7H9N	583-58-4	4.38047	4.35382	4.26339	4.83508	4.63386	4.66451	8.84138	8.99844	8.09472	4.37523	4.63817	4.58856	0.0946132	0.101282	0.109549	0.0889632	0.11046	0.0728559	0.0976535	0.0841966	0.0925879	5.16979	5.36395	5.6287	5.01444	4.47901	4.99408	0.485687	0.406788	0.37314	3.8976	4.40799	3.77365
7-Octylidenebicyclo[4.1.0]heptane	Terpenoids	C15H26	82253-11-0	0.352459	0.318202	0.344592	0.258539	0.305417	0.21459	0.289544	0.313201	0.371206	0.581603	0.530179	0.533566	0.235445	0.262932	0.172845	0.00407261	0.00505669	0.00333524	0.00447045	0.00385441	0.00423855	0.313083	0.340925	0.28505	0.31152	0.306815	0.323986	0.01759	0.0206059	0.0158084	0.00457946	0.00553158	0.00469187
Pyridine, 2-propyl-	Heterocyclic compound	C8H11N	622-39-9	39.5689	39.5124	38.4363	43.682	41.9954	42.0686	89.6759	91.2722	82.6918	39.2503	42.3082	41.6924	0.68258	0.730688	0.790331	0.641819	0.796903	0.525613	0.704514	0.607431	0.667969	46.2566	47.8394	50.0335	44.7843	40.0331	45.9584	3.1329	2.93475	2.86913	32.452	36.636	33.1115
Bicyclo[4.1.0]hept-2-ene, 3,7,7-trimethyl-, (1S-cis)-	Terpenoids	C10H16	4497-92-1	5.38255	5.31802	5.20558	5.02915	4.88267	4.94949	5.72618	5.78984	5.25664	4.95812	5.10774	5.06165	0.921324	0.986258	1.06676	0.866305	1.07563	0.709455	0.95093	0.819889	0.901602	6.16473	6.2981	6.55587	5.28537	4.74113	4.38931	4.0798	3.96122	3.87242	7.49345	8.11899	6.80788
Undecane, 4,6-dimethyl-	Hydrocarbons	C13H28	17312-82-2	0.0477028	0.0496688	0.0496943	0.0822097	0.0852164	0.081845	0.00976526	0.0102162	0.00978804	0.0684425	0.0543429	0.0709792	0.0109958	0.0117708	0.0127315	0.491713	0.555982	0.441583	1.17647	1.26402	1.06464	0.0529854	0.059123	0.0655388	0.112068	0.0959894	0.0920551	0.196268	0.161891	0.184784	0.0116259	0.014043	0.0119112
2,4-Heptadien-1-ol, (E,E)-	Alcohol	C7H12O	33467-79-7	7.63256	7.60411	7.37715	8.39623	8.09228	8.10932	14.7631	14.9671	13.4142	7.5745	7.95669	7.85931	0.191664	0.205172	0.22192	0.180218	0.223765	0.147589	0.197823	0.170562	0.187561	8.92022	9.33962	9.73679	8.63347	7.74904	8.38814	0.856486	0.824057	0.880099	6.89677	7.77395	6.58111
Benzofuran	Heterocyclic compound	C8H6O	271-89-6	0.224059	0.214375	0.215522	0.233773	0.217544	0.223828	0.36831	0.375582	0.32837	0.206741	0.217182	0.217065	0.00519085	0.0055567	0.00601027	0.00488087	0.00606025	0.00399716	0.00535765	0.00461936	0.00507973	0.247474	0.258568	0.269731	0.239043	0.212913	0.243527	0.0209745	0.0225638	0.019301	0.171906	0.206241	0.164087
Bicyclo[3.1.1]heptan-3-ol, 6,6-dimethyl-2-methylene-, [1S-(1.alpha.,3.alpha.,5.alpha.)]-	Terpenoids	C10H16O	547-61-5	0.491237	0.51004	0.503047	0.42727	0.436171	0.448999	0.15011	0.142075	0.169068	0.568333	0.566426	0.546155	0.011266	0.01206	0.0130444	0.0105932	0.0131529	0.00867526	0.011628	0.0100256	0.0110248	0.514406	0.551831	0.56864	0.559996	0.495989	0.54484	0.0538889	0.048438	0.044226	1.15263	1.25531	1.12858
Cyclohexane, 1-methylene-4-(1-methylethenyl)-	Terpenoids	C10H16	499-97-8	50.3381	50.1385	48.8278	55.7349	53.399	53.6875	108.365	110.2	99.751	49.6929	51.5167	50.8683	0.836156	0.895088	0.96815	0.786224	0.976201	0.643873	0.863025	0.744098	0.818257	58.4343	60.7591	63.1951	56.7466	50.804	55.577	3.70329	3.59504	3.39419	41.7005	46.6664	39.6857
Naphthalene, 1,2,3,4,4a,5,6,8a-octahydro-7-methyl-4-methylene-1-(1-methylethyl)-, (1.alpha.,4a.beta.,8a.alpha.)-	Terpenoids	C15H24	39029-41-9	0.528418	0.479022	0.517235	0.719217	0.764025	0.526683	1.72252	1.83207	2.45976	0.0371452	0.039981	0.0406761	0.274748	0.420859	0.994179	2.83237	3.27509	2.84877	5.15943	4.20799	4.38207	0.771946	0.908566	0.772019	0.578647	0.55726	0.555301	0.0444067	0.047251	0.0401113	0.473961	0.590007	0.502315
1-Nonen-3-one	Ketone	C9H16O	24415-26-7	1.91308	1.93674	1.88851	1.78106	1.74084	1.79019	0.12823	0.134152	0.128529	1.82682	1.89682	1.83873	0.72194	0.827582	0.952477	0.135766	0.168571	0.111184	0.149028	0.128491	0.141297	2.10881	2.18855	2.34776	1.94878	1.69737	1.82851	1.72815	1.59016	1.51426	3.34862	3.6442	3.12542
5,7-Octadien-4-one, 2,6-dimethyl-, (E)-	Terpenoids	C10H16O	6752-80-3	0.0823325	0.0876097	0.0868893	0.118155	0.115257	0.11387	0.751978	0.760025	0.746328	0.142511	0.131148	0.157271	0.0168789	0.0180685	0.0195434	0.015871	0.0197059	0.0129974	0.0174213	0.0150206	0.0165176	0.129227	0.118752	0.107689	0.156103	0.160005	0.160736	0.247067	0.23462	0.221424	0.401944	0.458089	0.382022
Cyclohexanone, 2-methyl-5-(1-methylethyl)-	Ketone	C10H18O	59471-80-6	0.0479213	0.0400254	0.0442741	0.0681229	0.0628041	0.0718376	0.0419185	0.0388573	0.0725711	0.0915045	0.0846589	0.0767829	0.00552478	0.00591416	0.00639691	0.0451364	0.0417089	0.0480769	0.0488659	0.0480759	0.0493082	0.068957	0.0716701	0.0917381	0.104971	0.103072	0.104584	0.0807893	0.0782053	0.0839528	0.00584137	0.00705584	0.00598475
Benzenemethanamine, N-(1-methylethyl)-	Amine	C10H15N	102-97-6	1.40764	1.47572	1.44897	1.25013	1.22385	1.29592	0.325145	0.333595	0.379486	1.59159	1.66548	1.57638	0.0312593	0.0334624	0.0361938	0.0293926	0.0364948	0.0240709	0.0322638	0.0278177	0.0305901	1.52975	1.59179	1.64152	1.62541	1.39287	1.60932	0.135225	0.134399	0.17549	3.14545	3.34038	2.9897
3-Nonen-5-one	Ketone	C9H16O	82456-34-6	0.101246	0.100955	0.0995254	0.0942701	0.0925687	0.0996177	0.00951743	0.00995696	0.00953963	0.097939	0.106272	0.103157	0.0535835	0.0577898	0.0666101	0.0100767	0.0125116	0.00825228	0.0110611	0.00953684	0.0104873	0.116996	0.123456	0.122014	0.107018	0.0892291	0.106112	0.109287	0.103577	0.0936097	0.173949	0.193543	0.16334
Benzene, 1,2,3,4-tetramethyl-	Aromatics	C10H14	488-23-3	1.55756	1.66082	1.6024	1.34246	1.3459	1.42032	0.194604	0.106604	0.213962	1.79662	1.81265	1.73661	0.0135572	0.0145127	0.0156973	0.0127476	0.0158279	0.0104396	0.0139929	0.0120646	0.013267	1.64251	1.72159	1.8298	1.7536	1.50769	1.76952	0.0547803	0.0600329	0.0617702	2.75524	3.07509	2.59373
Benzoic acid, 4-ethoxy-, ethyl ester	Ester	C11H14O3	23676-09-7	0.0680774	0.0493712	0.0644137	0.0645846	0.0693489	0.0597971	0.250499	0.271231	0.336812	0.0077687	0.00836179	0.00850717	0.0782517	0.0989796	0.230464	0.140308	0.161397	0.133241	0.118607	0.0824427	0.0806307	0.0678057	0.0734983	0.0693342	0.0653801	0.0470337	0.0484193	0.0092874	0.00988227	0.00838903	0.101337	0.11872	0.106666
2(5H)-Furanone, 5-ethyl-3-hydroxy-4-methyl-	Ketone	C7H10O3	698-10-2	0.0414572	0.0391681	0.0420579	0.0845649	0.0826085	0.0855974	0.00911486	0.0095358	0.00913612	0.0646777	0.0728107	0.0638213	0.0102634	0.0109868	0.0118836	0.0725533	0.0685784	0.0495151	0.158403	0.145037	0.343966	0.0655845	0.0745598	0.0488052	0.123602	0.116923	0.121451	0.184911	0.184032	0.170674	0.0108516	0.0131077	0.0111179
4-Hydroxy-2-methylacetophenone	Ketone	C9H10O2	875-59-2	0.0700873	0.0638381	0.0660094	0.0755918	0.0839578	0.061119	0.167296	0.182581	0.222153	0.0896798	0.0807909	0.0926845	0.00269308	0.00288289	0.00311821	0.0699901	0.0747274	0.0646327	0.00277963	0.00239659	0.00263544	0.0879771	0.0925134	0.0752519	0.05594	0.055911	0.0673222	0.0166731	0.0115789	0.0136231	0.00284741	0.00343941	0.0029173
2-Cyclohexen-1-one, 3-methyl-6-(1-methylethyl)-	Terpenoids	C10H16O	89-81-6	0.216522	0.217374	0.199937	0.209844	0.274078	0.257746	0.519772	0.544662	0.615396	0.259129	0.256672	0.26708	0.332953	0.336094	0.422579	0.0323949	0.0402226	0.0265296	0.0355593	0.0306592	0.0337148	0.261759	0.263849	0.240551	0.314459	0.294202	0.292906	0.0278421	0.0296254	0.0251489	0.335993	0.385813	0.318178
4-Hydroxy-3-methylbenzaldehyde	Ester	C8H8O2	15174-69-3	0.0478331	0.0427989	0.046165	0.0631701	0.0648707	0.052411	0.00482182	0.0050445	0.0325799	0.060247	0.0545443	0.0525977	0.0677776	0.00581208	0.158141	0.00510519	0.00633877	1.05109	0.624636	0.51285	0.564719	0.0560796	0.0631735	0.0541481	0.0387173	0.0374686	0.0375852	0.0043877	0.0233437	0.0254901	0.00574054	0.00693405	0.00588144
2,3-Dimethyl-5-isopentylpyrazine	Heterocyclic compound	C11H18N2	18450-01-6	0.107697	0.0859945	0.108308	0.128096	0.130256	0.107069	0.381893	0.403651	0.583695	0.0996884	0.0937047	0.116236	0.0206272	0.022081	0.0238834	0.437673	0.516542	0.435634	0.360208	0.276972	0.283681	0.135896	0.167779	0.12492	0.0952824	0.0823543	0.10138	0.0166696	0.0177373	0.0150572	0.0218093	0.0263436	0.0223446
Benzeneacetic acid, methyl ester	Ester	C9H10O2	101-41-7	0.019302	0.0135438	0.00833583	0.0310128	0.0232337	0.046954	0.0110115	0.0132113	0.0213474	0.060673	0.0299878	0.0303584	0.00818516	0.00568147	0.0095173	0.000998093	0.00123927	0.000817382	0.239636	0.206165	0.214229	0.00091972	0.000963962	0.000981044	0.0488829	0.0318614	0.0459994	0.0145425	0.0053918	0.00983036	0.417412	0.442837	0.372045
[1,1'-Bicyclopentyl]-2-one	Ketone	C10H16O	4884-24-6	0.050822	0.0481986	0.0505992	0.035506	0.0321785	0.0324733	0.00751387	0.00786088	0.0075314	0.0353133	0.0307797	0.0350257	0.192242	0.212864	0.248821	0.00795544	0.00987774	0.00651506	0.00873257	0.0075292	0.00827958	0.0582113	0.0608413	0.0512012	0.0470592	0.0539934	0.0526783	0.0439005	0.0439295	0.0418649	0.0503539	0.0552573	0.0474182
Benzoic acid, 2-amino-	Acid	C7H7NO2	118-92-3	0.083662	0.0598284	0.0575833	0.105482	0.109925	0.0601653	0.355158	0.392824	0.623707	0.0613571	0.0586383	0.0616342	0.0665759	0.0856268	0.219273	0.00572183	0.00710441	0.00468585	0.00628076	0.00541525	0.00595495	0.0717225	0.0821694	0.060408	0.0503904	0.061519	0.0683797	0.0306279	0.0261633	0.0232156	0.00643392	0.00777159	0.00659184
.alpha.-Hydroxyisocaproic acid	Acid	C6H12O3	498-36-2	0.00751682	0.00728674	0.00734567	0.0443485	0.04905	0.0448072	0.117168	0.124578	0.215218	0.0594474	0.0540046	0.0538743	0.0867446	0.114215	0.102416	0.0659511	0.0729462	0.0587945	0.0705332	0.0906542	0.088906	0.0512115	0.0523092	0.055498	0.0704629	0.0635926	0.0656811	0.0600134	0.0565804	0.0520923	0.103441	0.109657	0.101928
2,7-Octadiene-1,6-diol, 2,6-dimethyl-, (E)-	Terpenoids	C10H18O2	75991-61-6	0.314424	0.296496	0.303298	0.240743	0.227583	0.201214	0.0374757	0.0392063	0.0375631	0.355539	0.360672	0.337053	0.373884	0.415075	0.453617	0.039678	0.0492655	0.0324941	0.0435539	0.0375521	0.0412946	0.551733	0.516989	0.417872	0.420911	0.398471	0.420516	0.216344	0.181429	0.195952	0.593592	0.739749	0.613872
Cyclobutaneethanol, 1-methyl-2-(1-methylethenyl)-, cis-	Alcohol	C10H18O	30820-22-5	0.042675	0.0615375	0.0612524	0.0719084	0.0633026	0.0837347	0.41752	0.315939	0.528634	0.0731113	0.0763828	0.0715329	0.00458971	0.00491319	0.00531423	0.401499	0.468649	0.320737	0.023686	0.022917	0.00449146	0.0859405	0.0889791	0.100048	0.0876161	0.0756781	0.123616	0.15203	0.00394668	0.00335033	0.00485272	0.00586164	0.00497183
Hexanoic acid, ethyl ester	Ester	C8H16O2	123-66-0	0.0219513	0.0222963	0.0202901	0.0228262	0.0213642	0.0232063	0.0697106	0.0533914	0.0471504	0.0239921	0.0244596	0.0232776	0.00271597	0.00290739	0.00314471	1.35108	1.49457	1.14115	0.00280325	0.00241695	0.00265783	0.0315307	0.0273799	0.0262941	0.0238319	0.0269898	0.00200988	0.00219487	0.00233546	0.00198256	0.014358	0.017953	0.0177263
4a(2H)-Naphthalenol, octahydro-4,8a-dimethyl-,(4.alpha.,4a.alpha.,8a.beta.)-	Alcohol	C12H22O	19700-21-1	0.00343008	0.038779	0.0388403	0.0484467	0.0451507	0.0359831	0.00395644	0.00413915	0.00396567	0.0433479	0.0401607	0.0427851	0.0579674	0.00476897	0.145081	1.12533	1.34771	1.03448	0.640106	0.401619	0.437085	0.0470186	0.0527427	0.0465226	0.0324662	0.0312271	0.0336537	0.023979	0.0191542	0.00325198	0.00471028	0.00568958	0.00482589
Cis-Nerolidol	Terpenoids	C15H26O	3790-78-1	3.61658	3.26604	3.46204	4.60594	4.93264	3.57018	5.88449	6.3353	8.29016	3.85758	3.59858	3.99331	0.0684335	0.0748671	0.10548	69.7374	79.4303	67.163	56.6289	46.7954	47.823	5.74743	6.19192	5.32134	4.13677	3.957	4.23651	0.0494791	0.0423556	0.0491521	2.74319	3.14901	2.88767
(3E,5Z)-1,3,5-Undecatriene	Hydrocarbons	C11H18	51447-08-6	0.00782301	0.00758356	0.00764489	0.17861	0.176467	0.186829	0.244969	0.244	0.296328	0.215546	0.207047	0.189847	0.0578847	0.0543832	0.0729992	0.199884	0.235919	0.172706	0.010487	0.216705	0.00994304	0.16006	0.167364	0.00939058	0.226025	0.203805	0.215099	0.211508	0.204479	0.197312	0.762748	0.861591	0.729847
Benzoic acid, hexyl ester	Ester	C13H18O2	6789-88-4	0.0771316	0.0659381	0.0708109	0.0874412	0.0937084	0.0415398	0.396458	0.487153	0.538559	0.0850069	0.066595	0.0800464	0.0173127	0.0225349	0.0494814	0.00125775	0.00156166	0.00103003	0.00138061	0.00119036	0.001309	0.0819669	0.110038	0.00123626	0.0667862	0.0740589	0.0842922	0.00668143	0.00575112	0.00994611	0.00141428	0.00170832	0.00144899
Camphenone, 6-	Ketone	C10H14O	55659-42-2	0.531866	0.542141	0.525213	0.509261	0.506926	0.506775	0.61201	0.620086	0.69935	0.641758	0.614903	0.631511	0.0992514	0.16399	0.202112	0.0186649	0.0231749	0.0152855	0.0204882	0.0176648	0.0194254	0.586164	0.608422	0.619428	0.641843	0.595407	0.672063	0.179416	0.188938	0.166395	0.0209878	0.0253513	0.0215029
2-Octenoic acid, (E)-	Acid	C8H14O2	1871-67-6	0.00559643	0.0155865	0.00478142	0.00321258	0.00234249	0.000466533	0.316504	0.337522	0.442069	0.00274064	0.0033461	0.0032396	0.327345	0.366218	0.405311	0.00063211	0.000784849	0.000517662	0.000693857	0.000598242	0.000657864	0.00432658	0.00493443	0.00414416	0.000531286	0.000472696	0.000497484	0.0844321	0.0854034	0.0881291	0.22792	0.254478	0.222148
3,7-Nonadien-2-ol, 4,8-dimethyl-	Alcohol	C11H20O	67845-50-5	0.03248	0.032749	0.0269791	0.0132499	0.0156909	0.0136699	0.00331461	0.00346769	0.00332235	0.0210516	0.027227	0.0261555	0.00373228	0.00399534	0.102918	0.0035094	0.00435739	0.00287401	0.00385222	0.00332137	0.00365239	0.0534194	0.0580211	0.0284705	0.0274771	0.0431899	0.0445849	0.0246471	0.0251016	0.0184818	0.0721592	0.123796	0.10118
3-Cyclohexene-1-ethanol, .beta.,4-dimethyl-	Alcohol	C10H18O	18479-68-0	0.0749769	0.0875011	0.0892174	0.159312	0.0558311	0.0596611	0.0112186	0.0117366	0.0112447	0.0461492	0.0574276	0.101114	0.0126322	0.0135225	0.0146263	0.0118778	0.0737396	0.00972729	0.0130381	0.0112414	0.0123618	0.0603327	0.0632703	0.0695976	0.36245	0.344695	0.3432	0.413709	0.150418	0.213457	0.194585	0.422067	0.368907
3(2H)-Thiophenone, dihydro-2-methyl-	Ketone	C5H8OS	13679-85-1	0.260421	0.258169	0.248215	0.28011	0.262881	0.268339	0.503167	0.50981	0.464492	0.245943	0.266114	0.257207	0.0370725	0.0396854	0.0429247	0.0348587	0.0432817	0.0285473	0.0382638	0.032991	0.036279	0.296233	0.297336	0.313267	0.280072	0.248197	0.275907	0.0299596	0.0318786	0.0270616	0.205959	0.240432	0.200795
Benzene, nitroso-	Nitrogen compounds	C6H5NO	586-96-9	34.6267	34.3704	33.5187	37.925	37.6321	36.5574	77.8645	79.2342	72.0231	35.3494	37.2911	36.7404	5.31269	5.68712	6.15134	4.99543	6.20249	4.09098	5.48341	4.72778	5.19896	40.3946	43.3072	45.2624	40.4314	36.0734	40.449	4.29337	4.56837	3.87807	30.1708	33.9249	29.2153
(S)-(+)-alpha-Phellandrene	Terpenoids	C10H16	2243-33-6	137.924	137.29	133.728	151.946	145.754	145.896	309.397	315.228	286.214	135.651	143.089	140.712	19.532	20.9086	22.6153	18.3656	22.8034	15.0404	20.1597	17.3816	19.1139	160.129	165.069	172.687	154.588	138.289	159.353	15.7845	16.7955	14.2577	110.415	124.724	105.884
Cyclopropanecarboxylic acid, 2,2-dimethyl-3-(2-methyl-1-propenyl)-, (1R-trans)-	Terpenoids	C10H16O2	4638-92-0	0.243498	0.248139	0.236795	0.292555	0.317032	0.28223	0.0286936	0.0300187	0.0287605	0.29051	0.275078	0.309959	0.0323092	0.0345864	0.0374095	0.168788	0.188603	0.220531	0.0333475	0.0287521	0.0316176	0.344662	0.353043	0.343691	0.468351	0.442441	0.446574	0.0261102	0.0277826	0.0235846	0.741625	0.870832	0.761648
1-Undecanol	Alcohol	C11H24O	112-42-5	0.183336	0.177323	0.17691	0.195376	0.1938	0.167366	0.707707	0.649973	1.13478	0.178508	0.17398	0.184581	0.0368775	0.0394766	0.0426989	0.232894	0.264585	0.177338	0.0380625	0.0328174	0.0360881	0.22819	0.250286	0.227545	0.171667	0.148848	0.159631	0.029802	0.0317109	0.0269193	0.0389907	0.0470973	0.0399478
cis-2-(2-Pentenyl)furan	Heterocyclic compound	C9H12O	70424-13-4	10.0499	9.93533	9.60827	10.0871	9.57301	9.54416	12.4937	12.7394	11.4955	8.58672	9.12619	8.96197	49.9634	56.8141	68.7568	31.3262	36.9597	25.9293	61.0508	54.0823	52.9767	11.6095	12.1727	12.6348	9.83053	8.73373	9.22068	9.76146	9.38398	8.94394	13.2182	15.022	12.8322
Phenol, 2-methyl-5-(1-methylethyl)-	Terpenoids	C10H14O	499-75-2	40.4173	39.5058	38.4553	35.3716	38.5415	33.711	0.0111035	0.0116163	0.0111294	47.3937	46.5353	50.2092	0.0125026	0.0133838	0.0144763	0.011756	0.0145967	0.00962752	0.0129044	0.0111261	0.012235	47.416	49.3743	46.8137	51.0098	47.1499	47.9057	0.0597071	0.0537549	0.0653355	159.388	187.609	170.495
Benzaldehyde, 2,4-dimethyl-	Aldehyde	C9H10O	15764-16-6	0.115578	0.116578	0.107442	0.0969378	0.0939437	0.0965345	0.00754342	0.00576984	0.0139206	0.124374	0.126423	0.121904	0.00124202	0.00132956	0.00143808	0.00116785	0.00145004	0.000956404	0.00128193	0.00110528	0.00121543	0.119385	0.126291	0.13383	0.12608	0.105383	0.119896	0.00100372	0.00106801	0.000906631	0.188252	0.207486	0.174926
11-Dodecen-1-yl acetate	Ester	C14H26O2	35153-10-7	0.0610157	0.0522542	0.0417076	0.0516157	0.0837586	0.0550549	0.330284	0.358766	0.44671	0.0948249	0.096997	0.0992142	0.0110864	0.0118678	0.0128365	0.754701	0.828494	0.716679	0.0114426	0.00986582	0.0108491	0.0797391	0.0817667	0.102834	0.0805682	0.0706496	0.0799776	0.0089593	0.00953316	0.00809267	0.0117217	0.0141587	0.0120094
Isobornyl acetate	Ester	C12H20O2	125-12-2	0.0968969	0.0841138	0.0884804	0.0406893	0.0356131	0.0407059	0.00907659	0.00949577	0.00909777	0.065063	0.0725162	0.0732727	0.0102203	0.0109407	0.0118337	0.0776031	0.0971397	0.118107	0.0105488	0.00909511	0.0100016	0.100932	0.118396	0.113533	0.159505	0.150282	0.144638	0.00825941	0.00878844	0.00746048	0.264504	0.314442	0.273378
(5R,8aR)-5-Propyloctahydroindolizine	Heterocyclic compound	C11H21N	120057-35-4	0.0340497	0.0415726	0.0433468	0.0533477	0.0640274	0.0420673	0.122298	0.130462	0.0073521	0.0553885	0.05626	0.0363055	0.00825926	0.0915054	0.00956306	0.00776605	0.00964258	0.00635996	0.00852467	0.00734995	0.00808247	0.0462357	0.0474965	0.0381669	0.0771816	0.0681589	0.0694008	0.0066746	0.00710212	0.00602897	0.0811562	0.0811783	0.0889179
Ketone, methyl 2,4,5-trimethylpyrrol-3-yl	Ketone	C9H13NO	19005-95-9	0.109488	0.0977314	0.0973139	0.112762	0.122418	0.0807803	0.305841	0.327365	0.393486	0.121166	0.114969	0.128625	0.00584296	0.00625477	0.00676532	0.00549404	0.00682158	0.00449931	0.00603072	0.00519967	0.00571789	0.125066	0.136928	0.0921981	0.0779355	0.0838368	0.0952896	0.027253	0.0251217	0.027199	0.00617779	0.00746221	0.00632942
1-(2,3,4,5-Tetramethylphenyl)ethanone	Ketone	C12H16O	34764-71-1	0.184188	0.158155	0.167832	0.209013	0.226961	0.164349	0.648686	0.673969	1.09901	0.231005	0.21284	0.231591	0.34246	0.438073	0.04371	0.0354964	0.0440735	0.0290695	0.0389638	0.0335945	0.0369426	0.253397	0.27189	0.231661	0.17448	0.166522	0.180151	0.0305077	0.0324618	0.0275567	0.039914	0.0482125	0.0408937
Trigonelline	Nitrogen compounds	C7H7NO2	535-83-1	0.405516	0.408825	0.404953	0.375108	0.396922	0.345269	0.00372357	0.00389554	0.00373226	0.433213	0.467798	0.461413	0.00419278	0.00448829	0.00485464	0.0227019	0.0244751	0.0032286	0.00432751	0.00373117	0.00410303	0.499324	0.516432	0.500169	0.516831	0.477629	0.432429	0.00338833	0.00360536	0.00306058	1.62535	1.88183	1.67933
1H-Imidazole, 2-methyl-	Heterocyclic compound	C4H6N2	693-98-1	1.38841	1.39863	1.36357	1.31403	1.29021	1.3036	0.122249	1.81841	0.122535	1.31398	1.39773	1.37047	0.68827	0.834011	0.94404	0.129434	0.160709	0.105999	0.142077	0.122499	0.134707	1.57459	1.62497	1.73901	1.41695	1.2486	1.38414	1.42964	1.12711	1.26788	0.145542	0.175802	0.149115
4-Hexen-1-ol, 5-methyl-2-(1-methylethenyl)-, acetate	Ester	C12H20O2	25905-14-0	0.0814494	0.0861454	0.0843033	0.0945953	0.0935864	0.00880478	0.0112675	0.0117879	0.0112938	0.0965215	0.104841	0.118904	0.0126873	0.0135815	0.0146901	0.0119297	0.0148123	0.00976974	0.013095	0.0112905	0.0124158	0.113105	0.133516	0.120071	0.128264	0.126106	0.123387	0.112042	0.106362	0.113743	0.281273	0.309558	0.275306
Benzyl methyl ketone	Ketone	C9H10O	103-79-7	0.208847	0.219537	0.205691	0.156685	0.144552	0.144451	0.0216018	0.0225994	0.183837	0.211377	0.230978	0.24177	0.0243238	0.0260382	0.140818	0.0228713	0.0283978	0.0187303	0.0251055	0.0216459	0.0238032	0.206758	0.220236	0.236483	0.246006	0.205334	0.211761	0.0196569	0.020916	0.0177555	0.678276	0.442124	0.677246
Thiazole, 5-ethenyl-4-methyl-	Heterocyclic compound	C6H7NS	1759-28-0	0.0257398	0.0386984	0.048754	0.0160358	0.0435859	0.00125774	0.117925	0.0953019	0.0949909	0.0498002	0.00131866	0.0564556	0.00181235	0.00194009	0.00209845	0.00170412	0.0021159	0.00139558	0.00187059	0.00161282	0.00177356	0.0134804	0.064355	0.050658	0.0517728	0.0480314	0.00134118	0.257442	0.282991	0.236636	0.0486343	0.0023146	0.0957593
Isobornyl formate	Ester	C11H18O2	1200-67-5	0.00429193	0.00416056	0.0209711	0.0227783	0.0197873	0.0240631	0.00495055	0.00517918	0.0049621	0.0292045	0.0336446	0.0254089	1.59723	1.6612	2.0209	1.68539	1.91128	1.78153	0.862079	0.737862	0.731325	0.0271622	0.0296931	0.0364053	0.0336562	0.0284696	0.0293704	1.14051	1.25326	1.07785	0.0058938	0.00711918	0.00603846
ortho-Methoxyacetophenone	Ketone	C9H10O2	579-74-8	1.27686	1.27493	1.25789	1.15103	1.26394	1.06023	0.0174436	0.0182491	0.0174843	1.35244	1.44821	1.44079	0.0196416	0.021026	0.0227422	0.0184687	0.0229313	0.0151248	0.101364	0.0174791	0.0192212	1.55193	1.61185	1.53923	1.61351	1.49862	1.52028	0.0158731	0.0168898	0.0143377	5.06472	5.86425	5.24415
Phenol, 4-ethyl-2-methoxy-	Phenol	C9H12O2	2785-89-9	0.295501	0.283081	0.274234	0.258945	0.239358	0.238431	0.0417046	0.0436306	0.0418019	0.330134	0.321258	0.347958	0.0469598	0.0502695	0.0543727	0.0441555	0.0548249	0.0361609	0.0484688	0.0417897	0.0459545	0.335025	0.295152	0.321457	0.351668	0.329625	0.33932	0.0379498	0.0403806	0.034279	1.09632	1.28668	1.16958
Methyl cis-cinnamate	Ester	C10H10O2	19713-73-6	0.145491	0.142085	0.138537	0.133208	0.141366	0.12397	0.0214545	0.0224454	0.0215046	0.170049	0.167701	0.181035	0.024158	0.0258607	0.0279716	0.0227154	0.0282042	0.0186026	0.0249343	0.0214983	0.0236409	0.174526	0.182001	0.17262	0.185204	0.172894	0.172558	0.0195229	0.0207734	0.0176345	0.567861	0.667387	0.609153
p-Mentha-1,8-dien-7-ol	Terpenoids	C10H16O	536-59-4	0.326376	0.302219	0.300456	0.35109	0.38474	0.323741	0.0431259	0.0451175	0.0432265	0.270821	0.362876	0.295091	0.0485602	0.0519827	0.0562258	0.0456603	0.0566933	0.0373932	0.0501206	0.0432139	0.0475207	0.391539	0.424449	0.414384	0.545434	0.513757	0.507137	0.0392432	0.0417568	0.0354472	0.932098	1.02518	1.15812
10-Undecenal	Aldehyde	C11H20O	112-45-8	0.147473	0.146879	0.148646	0.132306	0.119164	0.144664	0.0233986	0.0244792	0.0234532	0.137235	0.140582	0.146593	0.0263471	0.028204	0.0305062	0.0247737	0.0307599	0.0202883	0.0271937	0.0234464	0.0257831	0.190608	0.159011	0.193776	0.217393	0.198678	0.204442	0.021292	0.0226558	0.0192324	0.469705	0.526876	0.576207
1,3-Benzodioxole, 5-propyl-	Heterocyclic compound	C10H12O2	94-58-6	4.26909	4.16722	4.05102	3.71995	3.63424	3.53656	0.566947	0.593129	0.568269	4.90391	4.79407	5.2066	0.638387	0.683381	0.739162	0.600265	0.745309	0.491583	0.658901	0.568103	0.624722	4.33462	5.06508	4.80601	5.24247	4.83305	4.93323	0.515903	0.548947	0.466	16.5131	19.4432	17.6678
Indole	Heterocyclic compound	C8H7N	120-72-9	2.44176	2.45938	2.41727	2.2074	2.41844	2.11351	0.347994	0.364065	0.348806	2.96736	2.91526	3.1558	0.391844	0.419462	0.4537	0.368445	0.457473	0.301735	0.404436	0.348704	0.383457	2.99797	3.0989	2.93312	3.20213	2.9786	3.00224	0.316663	0.336946	0.286033	10.0196	11.8644	10.7469
Lilial	Aldehyde	C14H20O	80-54-6	0.607946	0.52583	0.553979	0.706441	0.788937	0.550843	0.110972	0.116096	0.11123	0.65717	0.689696	0.65905	0.993824	0.133762	0.14468	1.04779	1.19874	0.0962202	0.12897	0.111198	0.12228	0.727199	0.864491	0.742084	0.568635	0.540408	0.588571	0.100981	0.107449	0.0912128	0.132115	0.159583	0.135358
2,4-Decadienal, (E,Z)-	Aldehyde	C10H16O	25152-83-4	0.125117	0.108064	0.103068	0.160558	0.169977	0.139918	0.0192101	0.0200973	0.0192549	0.108899	0.116579	0.118257	0.0216308	0.0231553	0.0250454	0.020339	0.0252536	0.0166565	0.0223259	0.0192493	0.0211677	0.125549	0.196034	0.122933	0.237779	0.216639	0.220075	0.0174806	0.0186002	0.0157897	0.477426	0.554618	0.506629
1H-Pyrrole-3-carbonitrile	Heterocyclic compound	C5H4N2	7126-38-7	0.361456	0.322179	0.432038	0.510397	0.544917	0.467344	0.0649271	0.0679256	0.0650786	0.457975	0.449589	0.490433	0.0731086	0.0782613	0.0846494	0.0687428	0.0853533	0.0562965	0.0754579	0.0650596	0.0715436	0.523424	0.542317	0.367529	0.751096	0.702398	0.711259	0.0590816	0.0628659	0.0533667	1.71812	2.03129	1.83042
3-Cyclohexene-1-methanethiol, .alpha.,.alpha.,4-trimethyl-	Alcohol	C10H18S	71159-90-5	0.755624	0.771562	0.740849	0.689299	0.643861	0.655711	0.108784	0.113808	0.109038	0.915646	0.898432	0.970198	0.122492	0.131125	0.141829	0.115177	0.143008	0.0943238	0.126428	0.109006	0.11987	0.768233	0.963464	0.918691	1.01083	0.944798	0.956544	0.0989902	0.105331	0.089415	3.12249	3.69757	3.34464
Benzaldehyde diethylacetal	Ether	C11H16O2	774-48-1	14.8751	15.0029	14.6774	13.4459	14.1968	12.4577	1.99252	2.08454	1.99717	17.43	14.7612	15.2391	2.24359	2.40172	2.59776	2.10961	2.61937	1.72765	2.31569	1.99658	2.19557	17.449	18.1169	17.8353	18.6595	14.5059	17.6408	1.81313	1.92926	1.63774	51.0735	69.2141	63.1746
Benzenamine, 4-ethoxy-	Amine	C8H11NO	156-43-4	0.325773	0.310313	0.304477	0.23055	0.301703	0.230539	0.0429354	0.0449182	0.0430356	0.352662	0.347443	0.379097	0.0483456	0.051753	0.0559774	0.0454586	0.0564429	0.037228	0.0498992	0.043023	0.0473108	0.366365	0.381341	0.369655	0.389414	0.352602	0.366724	0.0390698	0.0415723	0.0352906	1.22844	1.43717	1.3176
Methyl 6,6-dimethylbicyclo[3.1.1]hept-2-ene-2-carboxylate	Ester	C11H16O2	30649-97-9	1.25805	1.27274	1.25198	1.14265	1.24487	1.08878	0.188496	0.197201	0.188936	1.4822	1.50235	1.62409	0.212248	0.227208	0.245753	0.199574	0.247797	0.16344	0.219069	0.188881	0.207705	1.55584	1.60843	1.52161	1.67116	1.55923	1.58208	0.171525	0.182512	0.154934	5.08445	5.99561	5.45855
.alpha.-Maaliene	Terpenoids	C15H24	489-28-1	0.68973	0.666336	0.696357	0.878108	0.986212	0.742319	2.77076	2.88588	3.79964	1.11137	1.07861	0.875992	0.121924	0.130517	0.141171	0.114643	0.142345	0.0938863	0.125842	0.108501	0.119314	0.935958	1.08443	0.942367	0.713921	0.675078	0.544019	0.0985311	0.104842	0.0890003	0.128911	0.155713	0.132075
2,6-Octadien-1-ol, 3,7-dimethyl-, formate, (Z)-	Ester	C11H18O2	2142-94-1	0.66892	0.618543	0.614939	0.655149	0.727075	0.618084	0.0967828	0.101252	0.0970086	0.590187	0.607549	0.632015	0.108978	0.116659	0.126182	0.102471	0.127231	0.0839176	0.11248	0.0969803	0.106646	0.826187	0.869161	0.831888	0.986058	0.929575	0.92845	0.0880693	0.0937102	0.0795504	2.05184	2.38652	2.09583
Benzenesulfonamide	Amine	C6H7NO2S	98-10-2	0.118861	0.109193	0.115366	0.135875	0.14383	0.108708	0.0209018	0.021867	0.0209505	0.120092	0.111658	0.12284	0.200784	0.0251944	0.0272509	0.17738	0.201261	0.175097	0.0242919	0.0209444	0.0230318	0.0203924	0.173968	0.15873	0.117462	0.113961	0.101889	0.0190199	0.0202382	0.0171801	0.0248843	0.0300579	0.0254951
2-Cyclohexen-1-one, 3-methyl-6-(1-methylethenyl)-, (S)-	Terpenoids	C10H14O	16750-82-6	0.0285708	0.0333341	0.0333288	0.0442044	0.0502632	0.0418656	0.0747077	0.0901135	0.0923845	0.0289748	0.0271907	0.026194	0.0991303	0.0895313	0.00819431	0.0066545	0.00826245	0.00544966	0.00730455	0.00629796	0.00692563	0.0499577	0.0472146	0.00654083	0.0482114	0.0426039	0.0459743	0.00571928	0.0060856	0.00516605	0.164393	0.166018	0.157884
Benzoic acid, 2-nitro-	Acid	C7H5NO4	552-16-9	0.0656615	0.0585498	0.0562457	0.0639881	0.0657853	0.0284838	0.402378	0.521674	0.417848	0.0734229	0.0706253	0.0716134	0.00820882	0.00878738	0.0517048	0.00771861	0.00958369	0.00632111	0.0084726	0.00730506	0.0080331	0.0784988	0.0766371	0.00758676	0.0531774	0.0535419	0.0516899	0.00663383	0.00705874	0.00599215	0.00867922	0.0104837	0.00889225
2-Heptenal, 2-methyl-	Aldehyde	C8H14O	30567-26-1	0.270402	0.262126	0.264245	0.249356	0.244753	0.243725	2.0107	2.01042	2.13273	1.30472	1.34536	1.29986	0.351199	0.375951	0.406638	11.4221	13.4458	9.46152	9.09466	7.72842	7.8833	0.304296	0.318934	0.324585	0.277554	0.246945	0.259895	1.61877	0.301995	1.41975	2.30131	2.58203	2.20054
Ethanone, 1-(2,4-dimethyl-1H-pyrrol-3-yl)-	Ketone	C8H11NO	2386-25-6	0.113712	0.113811	0.112973	0.00640055	0.00628239	0.111382	0.00800586	0.00837559	0.00802454	0.117268	0.129564	0.132009	0.00901468	0.00965003	0.0104377	0.00847635	0.219573	0.00694165	0.00930436	0.00802219	0.00882171	0.143775	0.167885	0.138567	0.152663	0.146851	0.151771	0.00728508	0.0077517	0.0065804	0.365237	0.435946	0.379102
Cyclohexanol, 2-(1,1-dimethylethyl)-, acetate, cis-	Ester	C12H22O2	20298-69-5	0.0912002	0.101419	0.0978477	0.159689	0.00614817	0.141109	0.00783482	0.00819664	0.0078531	0.132892	0.136385	0.136934	0.00882208	0.00944386	0.0102147	0.00829525	0.0102997	0.00679335	0.00910557	0.0078508	0.00863323	0.140202	0.144341	0.133374	0.176233	0.00620325	0.0513453	0.00712943	0.00758608	0.00643981	0.191646	0.224107	0.196291
Furan, 2-butyltetrahydro-	Heterocyclic compound	C8H16O	1004-29-1	0.00614453	0.00781229	0.0067438	0.00105844	0.0010389	0.00103454	5.63293	5.80364	5.99638	0.00503855	0.00108464	0.0011035	1.63732	1.91701	1.91676	0.0014017	0.0017404	0.00114792	0.00153863	0.0013266	0.00145881	0.00129164	0.00135377	0.00137776	0.00117813	0.0010482	0.00572004	1.57434	1.55157	1.41734	1.83701	1.93813	1.80058
Pyrazine, 2-methyl-5-(1-methylethyl)-	Heterocyclic compound	C8H12N2	13925-05-8	221.538	0.766877	219.107	255.444	255.709	253.736	0.912488	0.954628	0.914617	0.694556	0.747581	0.760578	125.072	152.827	179.535	6.21288	5.99779	5.28946	1.06049	0.914349	1.00548	251.284	269.821	0.949609	234.383	206.535	0.760351	234.25	258.511	205.083	1.08635	1.31221	1.11301
3-Octen-2-ol	Alcohol	C8H16O	76649-14-4	0.605138	0.608938	0.588542	0.0695989	0.0683141	0.0680273	3.97311	4.08084	3.8495	0.599514	0.0713222	0.0725622	0.750297	0.887003	0.9095	0.092171	0.114443	0.0754828	0.101175	0.0872325	0.0959264	0.0849334	0.089019	0.0905965	0.0774693	0.0689261	0.0725405	0.732986	0.714552	0.658468	1.2769	1.39651	1.25472
4-Methyl-3-nitrophenol	Phenol	C7H7NO3	2042-14-0	0.403478	0.0310789	0.0313303	0.431011	0.446693	0.0288973	1.7256	1.90056	0.0370663	0.028148	0.0302969	0.0308237	0.46449	0.855891	1.62507	3.14462	3.52556	3.12714	6.39091	5.2388	7.40738	0.526007	0.564864	0.0384845	0.0329082	0.0292791	0.379746	0.0336507	0.035806	0.0303957	0.044026	0.0531794	0.225533
2-Methylindene	Aromatics	C10H10	2177-47-1	0.0511518	0.0631093	0.000397894	0.0594735	0.056428	0.0557593	0.000469646	0.000491335	0.000470742	0.000357479	0.000384771	0.050629	0.0203959	0.0278309	0.0319912	0.000497246	0.000617398	0.00203608	0.00054582	0.000470604	0.000517506	0.0568129	0.0615465	0.000488752	0.0526141	0.000371844	0.0506595	0.0512541	0.0569584	0.0474692	0.00055913	0.000675378	0.000572854
Citronellol	Terpenoids	C10H20O	106-22-9	0.0258565	0.0250651	0.0252678	0.023844	0.0234039	0.0233056	0.307444	0.293904	0.386741	0.0227013	0.0244344	0.0248592	13.457	14.0476	17.7968	2.78243	3.12416	2.99611	2.8442	2.95029	2.96569	0.0290975	0.0304972	0.0310376	0.0265404	0.0236135	0.0248518	15.4745	16.1428	14.893	0.186032	0.221329	0.181892
1H-Pyrrole-2,5-dione, 3-ethyl-4-methyl-	Ketone	C7H9NO2	20189-42-8	0.00105729	0.00102493	0.00103322	0.000974997	0.000956998	0.000952982	0.00609768	0.00861137	0.00828795	0.000928271	0.000999138	0.00101651	1.04206	1.10699	1.35845	0.122824	0.140281	0.127072	0.154889	0.159785	0.183353	0.00118982	0.00124705	0.00126915	0.00108525	0.000965572	0.00101621	1.11593	1.16369	1.01797	0.012067	0.0167652	0.00943675
3-Decen-2-one	Ketone	C10H18O	10519-33-2	0.00386863	0.00375022	0.00378055	0.00356752	0.00350166	0.00348697	0.155111	0.141876	0.184176	0.00339655	0.00365586	0.00371942	1.28227	1.34194	1.7104	0.172741	0.1952	0.16875	0.18661	0.201827	0.190724	0.00435354	0.00456297	0.00464382	0.00397095	0.00353304	0.0037183	1.7435	1.6824	1.69714	0.00531251	0.00641703	0.0272145
Memantine	Amine	C12H21N	19982-08-2	0.0058229	0.00564466	0.00569031	0.0423377	0.0284207	0.0262422	0.271369	0.293	0.33693	0.00511234	0.00550263	0.0055983	0.354801	0.369957	0.478568	0.00711116	0.00882945	0.00582364	0.00780581	0.00673015	0.00740089	0.00655276	0.00686798	0.00698968	0.0059769	0.00531777	0.00559663	1.78644	1.54565	1.6925	2.30997	2.09493	2.37043
n-Pentylpyrazine	Heterocyclic compound	C9H14N2	6303-75-9	0.00562916	0.00545686	0.00550099	0.00519102	0.0050952	0.00507381	0.00649298	0.00679284	0.00650813	0.00494225	0.0265978	0.00541204	3.27675	3.46255	4.10877	1.60556	1.82165	1.70335	1.18859	1.19757	1.21437	0.00633475	0.00663947	0.00675713	0.00577804	0.00514084	0.00541042	3.23047	3.49399	3.07643	0.00773012	0.00933728	0.00791986
3,7-Nonadien-2-one, 8-methyl-, (E)-	Ketone	C10H16O	35408-14-1	0.015142	0.0146785	0.0147973	0.0139635	0.0137057	0.0136482	0.0174656	0.0182722	0.0875319	0.0132943	0.0143092	0.014558	3.25634	3.43255	4.13916	0.801826	0.883553	0.874359	0.777892	0.776393	0.784937	0.01704	0.0178597	0.0181762	0.0155425	0.0138285	0.0145536	3.59217	3.4921	3.41731	0.0207934	0.0251166	0.0213038
8-Azabicyclo[3.2.1]octan-3-ol, 8-methyl-, exo-	Alcohol	C8H15NO	135-97-7	0.00531576	0.00515305	0.00519472	0.00490202	0.00481152	0.00479133	0.00613149	0.00641465	0.030729	0.00466709	0.00502339	0.00511073	0.785255	0.818571	0.990203	0.351773	0.413335	0.391093	0.221381	0.229022	0.240728	0.00598206	0.00626982	0.00638092	0.00545635	0.00485463	0.0051092	0.582686	0.649018	0.581701	0.00729975	0.00881743	0.00747892
Pyrazine, 5-butyl-2,3-dimethyl-	Heterocyclic compound	C10H16N2	15834-78-3	0.00126251	0.00122387	0.00123377	0.00116425	0.00114276	0.00113796	0.00145625	0.00152351	0.00145965	0.00554226	0.00119308	0.00121382	1.97938	2.13151	2.66419	0.983276	1.10375	1.0597	0.664092	0.653076	0.69486	0.00142076	0.00148911	0.0015155	0.0012959	0.00115299	0.00121346	2.27877	1.72587	2.14069	0.00173372	0.00209417	0.00177627
Acetic acid, decyl ester	Ester	C12H24O2	112-17-4	0.00270155	0.00261886	0.00264004	0.0132643	0.0122265	0.00243503	2.9056	3.21545	4.80063	0.00237189	0.00255297	0.00259735	2.72735	3.6844	7.50129	0.00329925	0.00409646	0.0027019	0.00362153	0.00312248	0.00343367	0.00304018	0.00318643	0.00324289	0.00277301	0.0024672	0.00259658	0.338577	0.00301719	0.279928	2.27423	2.6667	2.66376
4-Decenal, (E)-	Aldehyde	C10H18O	65405-70-1	0.0353191	0.0342381	0.0345149	0.0325701	0.0319689	0.0318347	9.09324	9.41909	12.0818	0.0310092	0.0333766	0.0339568	9.22744	9.71842	11.4078	0.0431332	0.0535556	0.0353236	0.0473466	0.0408221	0.0448906	0.0397462	0.0416582	0.0423963	0.0362532	0.0322553	0.169733	2.73798	2.26031	2.29271	6.18551	6.52779	6.05465
2-Thiophenecarboxaldehyde	Aldehyde	C5H4OS	98-03-3	0.0574906	0.0557309	0.0561816	0.0530159	0.0520372	0.0518188	2.06417	2.44255	2.49832	0.0504752	0.0543286	0.0552732	0.664823	0.77646	0.769718	0.0702099	0.0871749	0.0574979	0.0770683	0.0664481	0.0730705	0.0646967	0.0678089	0.0690105	0.0590111	0.0525034	0.0552566	0.676	0.666737	0.609508	0.752735	0.790028	0.720643
Cycloheptylamine	Amine	C7H15N	5452-35-7	0.828518	0.803158	0.809653	0.764031	0.749927	0.746779	32.9467	34.5527	30.2224	0.727415	0.782949	0.796561	10.1414	11.4104	11.7174	1.01182	1.25631	0.828623	1.11066	0.957607	1.05304	0.932368	0.977219	0.994535	0.85043	0.756645	0.796323	10.0039	9.66601	9.02959	10.8987	11.471	10.6775
L-Pipecolinic acid	Acid	C6H11NO2	3105-95-1	0.0182614	0.0177025	0.0178456	0.0168401	0.0165292	0.0164598	0.0210637	0.0220365	0.0211129	0.016033	0.017257	0.0175571	0.268243	0.249575	0.347223	0.0223016	0.0276904	0.0182637	0.334851	0.330592	0.358115	0.0205504	0.021539	0.0219206	0.0187444	0.0166773	0.0175518	0.396971	0.388837	0.390318	0.135373	0.151454	0.141753
2-Sec-Butylcyclohexanone	Ketone	C10H18O	14765-30-1	0.0361005	0.0349955	0.0352785	0.0332907	0.0326761	0.032539	0.0416403	0.0435633	0.0417374	0.0316952	0.0341149	0.0347081	1.20839	1.2992	1.58074	0.435061	0.545902	0.481815	0.303635	0.326352	0.330083	0.0406255	0.0425797	0.0433343	0.0370553	0.0329688	0.0346977	1.27971	1.23736	1.23019	0.0495742	0.0598811	0.050791
2-Decanol	Alcohol	C10H22O	1120-06-5	0.104494	0.101296	0.102115	0.0963611	0.0945823	0.0941853	2.59241	2.7162	3.29061	0.0917431	0.0987471	0.100464	2.692	2.84881	3.31058	0.127613	0.158448	0.104508	0.140078	0.120775	0.132812	0.117592	0.123249	0.125433	0.107258	0.0954296	0.100434	0.728515	0.608737	0.620271	1.94159	2.05423	1.89166
1H-Pyrrole-2-carboxylic acid	Acid	C5H5NO2	634-97-9	0.0831087	0.0805648	0.0812164	0.0766401	0.0752252	0.0749095	2.11834	2.20212	2.84638	0.0729671	0.0785377	0.0799031	2.18123	2.38948	2.72583	0.101496	0.12602	0.0831193	0.11141	0.0960576	0.105631	0.0935259	0.0980249	0.0997619	0.0853067	0.0758992	0.0798792	0.580159	0.539845	0.500897	1.52883	1.62081	1.50308
Butanoic acid, 4-hexenyl ester, (Z)-	Ester	C10H18O2	69727-41-9	0.434227	0.420936	0.42434	0.400429	0.393037	0.391388	11.1422	11.6131	14.8834	0.381239	0.410344	0.417478	11.5258	12.655	14.2967	0.530295	0.658432	0.434282	0.582097	0.501883	0.551902	0.488655	0.512161	0.521237	0.445711	0.396559	0.417354	3.05699	2.60378	2.6352	8.07139	8.52594	7.84956
Undecane, 2,4-dimethyl-	Hydrocarbons	C13H28	17312-80-0	0.0477028	0.0496688	0.0496943	0.0822097	0.0852164	0.081845	0.00976526	0.0102162	0.00978804	0.0684425	0.0543429	0.0709792	0.0109958	0.0117708	0.0127315	0.491713	0.555982	0.441583	1.17647	1.26402	1.06464	0.0529854	0.059123	0.0655388	0.112068	0.0959894	0.0920551	0.196268	0.161891	0.184784	0.0116259	0.014043	0.0119112
9-Decenal	Aldehyde	C10H18O	39770-05-3	0.521954	0.505977	0.510069	0.481328	0.472443	0.47046	15.2078	15.7258	21.2885	0.458261	0.493246	0.501821	15.6567	16.4151	19.6324	0.637431	0.791455	0.52202	0.699698	0.603278	0.663402	0.587378	0.615633	0.626542	0.535758	0.476675	0.501671	4.13726	3.37049	3.26013	10.2758	11.1009	10.1132
2,4-Dimethyldodecane	Hydrocarbons	C14H30	6117-99-3	0.00725789	0.00703574	0.00709264	0.00669299	0.00656943	0.00654186	0.366182	0.391375	0.61404	0.00637223	0.00685871	0.00697795	0.511156	0.605829	1.00025	0.00886363	0.0110054	0.00725882	0.00972947	0.00838873	0.00922477	0.00816763	0.00856053	0.00871222	0.00744985	0.00662829	0.00697587	0.0423754	0.0405294	0.0649307	0.386164	0.413479	0.406213
Phenol, 2-methoxy-, acetate	Ester	C9H10O3	613-70-7	0.215147	0.208561	0.210248	0.198401	0.194739	0.193921	6.30755	6.51536	8.81416	0.188893	0.203314	0.206848	6.48987	6.8314	8.14735	0.262746	0.326234	0.215174	0.288412	0.248668	0.273451	0.242114	0.253761	0.258258	0.220837	0.196483	0.206787	1.75501	1.3287	1.39172	4.27533	4.54587	4.18848
(+)-cis-Verbenol, acetate	Ester	C12H18O2	29135-27-1	0.00564536	0.00547256	0.00551682	0.00520596	0.00510985	0.00508841	0.0338959	0.0340619	0.0460095	0.00495647	0.00533486	0.00542761	0.0437518	0.0404815	0.0520386	0.00689434	0.00856024	0.00564607	0.00756781	0.00652494	0.00717524	0.00635297	0.00665858	0.00677657	0.00579466	0.00515563	0.00542599	0.166114	0.191576	0.217776	0.33048	0.356141	0.341384
n-Valeric acid cis-3-hexenyl ester	Ester	C11H20O2	35852-46-1	0.0457391	0.0443391	0.0446977	0.0421791	0.0414004	0.0412267	0.052758	0.0551944	0.0528811	0.0401577	0.0432234	0.0439749	1.19635	1.24499	1.53103	1.62865	1.80129	1.76675	0.73546	0.741526	0.767484	0.0514722	0.0539483	0.0549042	0.0469488	0.0417713	0.0439618	0.694221	0.655097	0.530057	0.0628102	0.075869	0.0643519
Cyclohexanol, 2-methyl-3-(1-methylethenyl)-, (1.alpha.,2.alpha.,3.alpha.)-	Alcohol	C10H18O	54244-81-4	0.583239	0.565386	0.569959	0.537843	0.527914	0.525699	15.7496	16.31	21.1255	0.512067	0.55116	0.560743	16.1586	16.9944	19.5537	0.712275	0.884384	0.583313	0.781853	0.674111	0.741295	0.656344	0.687917	0.700107	0.598664	0.532644	0.560575	4.47344	3.83018	3.58771	10.8565	11.4836	10.645
Phenol, 3-(1-methylethyl)-	Phenol	C9H12O	618-45-1	0.0178668	0.01732	0.01746	0.0164762	0.0161721	0.0161042	0.0206086	0.0215603	0.0206567	0.0156866	0.0168842	0.0171777	2.45256	2.63054	3.16975	0.110187	0.13546	0.0983215	0.664178	0.682158	0.648293	0.0201064	0.0210736	0.021447	0.0183394	0.0163169	0.0171726	3.0726	2.57913	2.95478	0.0245353	0.0296363	0.0251375
Furfuryl pentanoate	Ester	C10H14O3	36701-01-6	0.00562048	0.00544844	0.0054925	0.00518302	0.00508734	0.00506598	0.00648297	0.00678236	0.00649809	0.00493462	0.00531135	0.00540369	0.448785	0.469754	0.49487	0.0441601	0.0426126	0.0393683	0.0689365	0.0626009	0.0713437	0.00632497	0.00662923	0.0067467	0.00576913	0.00513291	0.00540208	0.60298	0.587405	0.578012	0.0077182	0.00932288	0.00790764
7-Octene-2,6-diol, 2,6-dimethyl-	Alcohol	C10H20O2	29210-77-3	0.0504212	0.0488779	0.0492732	0.0464968	0.0456384	0.0454469	0.0581586	0.0608445	0.0582943	0.0442684	0.0476481	0.0484765	3.56841	3.74196	4.62222	0.369377	0.382277	0.512396	0.831334	0.847588	0.873699	0.0567413	0.0594708	0.0605246	0.0517548	0.0460473	0.048462	3.94339	3.78084	3.77766	0.0692399	0.0836354	0.0709393
m-Chloroaniline	Amine	C6H6ClN	108-42-9	0.0118757	0.0115122	0.0116053	0.0109514	0.0107492	0.0107041	0.355383	0.373662	0.455463	0.0104265	0.0112225	0.0114177	0.391084	0.41112	0.460716	0.0145031	0.0180075	0.0118772	0.0159198	0.013726	0.015094	0.0133643	0.0140071	0.0142554	0.0121898	0.0108455	0.0114142	0.0980338	0.0663161	0.064645	0.265866	0.281707	0.264487
Thiophene-2-carboxylic acid ethyl ester	Ester	C7H8O2S	2810-04-0	0.125614	0.121769	0.122754	0.115837	0.113699	0.113221	3.63099	3.76605	5.13025	0.110286	0.118705	0.120769	3.7892	3.96687	4.74392	0.153405	0.190473	0.12563	0.16839	0.145186	0.159655	0.141359	0.148159	0.150784	0.128936	0.114717	0.120733	1.00799	0.834792	0.799646	2.52501	2.69886	2.48153
Undecane, 2,9-dimethyl-	Hydrocarbons	C13H28	17301-26-7	0.0477028	0.0496688	0.0496943	0.0822097	0.0852164	0.081845	0.00976526	0.0102162	0.00978804	0.0684425	0.0543429	0.0709792	0.0109958	0.0117708	0.0127315	0.491713	0.555982	0.441583	1.17647	1.26402	1.06464	0.0529854	0.059123	0.0655388	0.112068	0.0959894	0.0920551	0.196268	0.161891	0.184784	0.0116259	0.014043	0.0119112
Butanoic acid, 1-methyloctyl ester	Ester	C13H26O2	69727-42-0	0.0184426	0.0178781	0.0180227	0.0170072	0.0166932	0.0166232	1.25081	1.40435	2.06866	0.0161921	0.0174283	0.0177313	1.32416	1.74127	3.59031	0.0225229	0.0279652	0.018445	0.024723	0.0213161	0.0234406	0.0207543	0.0217527	0.0221382	0.0189304	0.0168428	0.017726	0.160712	0.102987	0.142412	1.14028	1.32311	1.30572
Pargyline	Amine	C11H13N	555-57-7	0.702789	0.681277	0.686787	0.648088	0.636124	0.633454	20.5776	21.2899	27.6788	0.617029	0.664135	0.675682	21.2373	22.3702	26.5788	0.858274	1.06566	0.702878	0.942114	0.812288	0.893243	0.790879	0.828924	0.843613	0.721376	0.641823	0.67548	5.7013	4.45347	4.54244	14.2589	15.0566	14.0005
Phenol, 2,4,5-trimethyl-	Phenol	C9H12O	496-78-6	0.0021907	0.00212365	0.00214082	0.00202019	0.0019829	0.00197458	0.00252688	0.00264357	0.00253277	0.00192338	0.00207021	0.00210621	0.226439	0.251368	0.292944	0.0133769	0.0219555	0.0208145	0.0849778	0.0869248	0.0911719	0.0024653	0.00258389	0.00262967	0.00224864	0.00200066	0.00210558	0.262089	0.251872	0.243521	0.00300833	0.00363379	0.00308217
2,3'-Bifuran, octahydro-	Heterocyclic compound	C8H14O2	73373-15-6	0.0131065	0.0127053	0.0128081	0.0120864	0.0118632	0.0118134	0.0151177	0.0158159	0.015153	0.0115071	0.0123856	0.012601	0.535013	0.565507	0.724653	0.172197	0.132128	0.203476	0.123742	0.136973	0.14607	0.0147493	0.0154588	0.0157327	0.0134531	0.0119695	0.0125972	0.523074	0.522011	0.493449	0.0179982	0.0217402	0.0184399
2-Heptenal, 2-propyl-	Aldehyde	C10H18O	34880-43-8	0.0348559	0.0337891	0.0340623	0.032143	0.0315496	0.0314172	1.04205	1.08154	1.4362	0.0306025	0.0329389	0.0335115	1.08289	1.1394	1.35303	0.0425675	0.0528532	0.0348604	0.0467257	0.0402868	0.0443019	0.0392249	0.0411118	0.0418403	0.0357778	0.0318323	0.0335015	0.290007	0.239977	0.238221	0.72598	0.756691	0.721298
4,5-Dihydro-3-furoic acid	Acid	C5H6O3	98021-62-6	0.00813663	0.00788758	0.00795137	0.00750333	0.00736481	0.0073339	0.238165	0.24707	0.327275	0.00714373	0.00768911	0.00782279	0.243128	0.259752	0.303009	0.00993678	0.0123378	0.00813767	0.0109075	0.00940438	0.0103416	0.00915651	0.00959698	0.00976704	0.00835183	0.00743079	0.00782046	0.0645779	0.061336	0.0509366	0.160616	0.171182	0.153349
2-Butenedioic acid, 2-methyl-, (E)-	Acid	C5H6O4	498-24-8	0.0196293	0.0190285	0.0191824	0.0181015	0.0177673	0.0176928	0.724713	0.77739	1.32016	0.017234	0.0185497	0.0188722	1.13188	1.3445	2.11345	0.0239721	0.0297646	0.0196318	0.0263138	0.0226877	0.0249488	0.0220898	0.0231524	0.0235626	0.0201485	0.0179265	0.0188666	0.138496	0.109614	0.104114	0.685002	0.732486	0.729566
8-Azabicyclo[3.2.1]octan-3-ol, 8-methyl-, endo-	Alcohol	C8H15NO	120-29-6	0.00531576	0.00515305	0.00519472	0.00490202	0.00481152	0.00479133	0.00613149	0.00641465	0.030729	0.00466709	0.00502339	0.00511073	0.785255	0.818571	0.990203	0.351773	0.413335	0.391093	0.221381	0.229022	0.240728	0.00598206	0.00626982	0.00638092	0.00545635	0.00485463	0.0051092	0.582686	0.649018	0.581701	0.00729975	0.00881743	0.00747892
Tridecane	Hydrocarbons	C13H28	629-50-5	0.0185797	0.018011	0.0181567	0.0171336	0.0168173	0.0167467	0.969745	1.05695	1.64657	0.0163125	0.0175578	0.0178631	1.40665	1.68486	2.72053	0.0226903	0.028173	0.0185821	0.0249068	0.0214746	0.0236148	0.0209086	0.0219144	0.0223027	0.0190711	0.0169679	0.0178577	0.202217	0.103752	0.137379	1.03027	1.09901	1.0474
Ethyl maltol	Phenol	C7H8O3	4940-11-8	0.00657403	0.00637281	0.00642435	0.00606235	0.00595044	0.00592546	0.0985737	0.109578	0.164657	0.00577182	0.00621246	0.00632047	0.150035	0.100129	0.134184	0.00802847	0.00996842	0.00657487	0.00881273	0.00759832	0.00835559	0.00739805	0.00775393	0.00789133	0.0067479	0.00600375	0.00631858	0.0490668	0.0367106	0.0741596	0.0848431	0.0772173	0.0852915
Cyclohexanecarboxylic acid, methyl ester	Ester	C8H14O2	4630-82-4	0.000386317	0.000374492	0.000377521	0.000356248	0.000349672	0.000348204	0.578895	0.590202	0.548518	0.00274681	0.000365069	0.000371416	0.000501748	0.000537112	0.193134	0.000471786	0.000585785	0.000386366	0.000517872	0.000446508	0.000491008	0.000434739	0.00227826	0.000463726	0.000396534	0.000352804	0.00586873	0.00040548	0.000431452	0.000366259	0.185727	0.201401	0.184274
Urea, N,N'-diethyl-	Amine	C5H12N2O	623-76-7	0.00659854	0.00639657	0.0064483	0.00608496	0.00597262	0.00594756	0.00761112	0.00796261	0.00762888	0.00579334	0.00623562	0.00634403	0.261794	0.275965	0.327644	0.0457957	0.0561998	0.065381	0.0442279	0.00762664	0.0476884	0.00742563	0.00778284	0.00792075	0.00677306	0.00602613	0.00634214	0.323993	0.305844	0.304933	0.0090613	0.0109452	0.00928371
6-Nonen-1-ol, acetate, (Z)-	Ester	C11H20O2	76238-22-7	0.0459243	0.0445186	0.0448787	0.0423499	0.0415681	0.0413936	1.12062	1.22223	1.87031	0.0403203	0.0433985	0.044153	1.76724	1.88208	3.1101	0.0560847	0.0696366	0.0459302	0.0615633	0.0530797	0.0583698	0.0516807	0.0541668	0.0551266	0.0471389	0.0419405	0.0441398	0.311736	0.0512899	0.228122	1.12689	1.23282	1.21967
6-Undecanol	Alcohol	C11H24O	23708-56-7	0.00123007	0.00119242	0.00120206	0.00113433	0.00111339	0.00110871	0.00141883	0.00148435	0.00142214	0.00107996	0.00116241	0.00118262	0.00159761	0.00171021	0.00184981	0.0117363	0.00932595	0.00123022	0.404301	0.416922	0.422096	0.00138425	0.00145084	0.00147655	0.0012626	0.00112336	0.00118227	0.12679	0.115653	0.123343	0.629536	0.690487	0.667759
1-Cyclohexene-1-carboxaldehyde, 4-(1-methylethyl)-	Terpenoids	C10H16O	21391-98-0	0.0115098	0.0111575	0.0112478	0.010614	0.0104181	0.0103743	0.0132761	0.0138892	0.0133071	0.0101053	0.0108768	0.0110659	0.0796332	0.080013	0.117652	0.0140563	0.0174528	0.0115113	0.65771	0.0133032	0.014629	0.0129525	0.0135756	0.0138162	0.0118143	0.0105114	0.0110626	0.285186	0.25111	0.262522	0.366949	0.352587	0.355931
1-Cyclohexene-1-carboxaldehyde, 4-(1-methylethenyl)-	Aldehyde	C10H14O	2111-75-3	0.047795	0.0463321	0.0467068	0.044075	0.0432613	0.0430798	0.0551294	0.0576754	0.27629	0.0419627	0.0451663	0.0459515	0.688568	0.719747	0.691606	0.0583692	0.0724732	0.0478011	0.064071	0.0552419	0.0607474	0.0537859	0.0563732	0.0573721	0.0490591	0.0436489	0.0459378	3.05244	3.02248	2.88822	3.62306	4.12772	3.79706
Citral	Terpenoids	C10H16O	5392-40-5	0.0417874	0.0405083	0.0408359	0.0385349	0.0378236	0.0376648	0.0481999	0.0504258	0.0483123	0.0366882	0.0394891	0.0401756	3.26102	0.290493	0.357232	0.0510325	0.0633636	0.0417927	2.49991	2.65183	2.62166	0.0470252	0.0492873	0.0501607	0.0428926	0.0381624	0.0401636	0.0438603	0.655327	0.0396177	0.396743	0.408504	0.392362
Fenchyl acetate	Ester	C12H20O2	13851-11-1	0.0103083	0.00999282	0.0100736	0.00950601	0.00933052	0.00929136	0.0118902	0.0124393	0.0119179	0.00905044	0.00974138	0.00991074	1.35062	1.42779	1.71575	0.0793841	0.0781544	0.0759753	0.0138187	0.281855	0.0131019	0.0116004	0.0121585	0.0123739	0.010581	0.00941412	0.00990778	1.36427	1.47115	1.23749	0.0141557	0.0170988	0.0145032
2,5-Furandione, dihydro-3-methyl-	Ketone	C5H6O3	4100-80-5	0.196328	0.190318	0.191857	0.181047	0.177705	0.176959	7.49507	7.76359	7.39112	0.17237	0.18553	0.188755	0.25499	0.272962	0.295243	0.239763	0.297698	0.196353	0.263184	0.226917	0.249532	0.220936	0.231564	0.235668	0.20152	0.179297	0.188699	2.0402	1.99928	1.84192	2.35737	2.61967	2.31544
Hexanoic acid, butyl ester	Ester	C10H20O2	626-82-4	0.00616561	0.00597688	0.00602522	0.00568572	0.00558076	0.00555733	0.00711175	0.00744018	0.00712834	0.00541323	0.0058265	0.00592779	0.00800789	0.00857229	0.00927201	2.26477	2.64284	2.10335	7.23628	6.40266	6.34827	0.00693843	0.0072722	0.00740106	0.00632867	0.00563075	0.00592602	0.00647146	0.00688597	0.00584548	0.00846678	0.0102271	0.0086746
2,6-Octadienenitrile, 3,7-dimethyl-, (Z)-	Nitrogen compounds	C10H15N	31983-27-4	0.00606827	0.00588252	0.0059301	0.00559595	0.00549265	0.0054696	0.00699947	0.00732272	0.0070158	0.00532777	0.00573451	0.00583421	0.00788147	0.00843695	0.00912562	0.00741081	0.00920151	0.00606904	0.0888799	0.0935115	0.0984561	0.00682889	0.00715739	0.00728422	0.00622876	0.00554186	0.00583247	0.0318465	0.0404917	0.0323092	0.0765811	0.0920192	0.083764
Formic acid, octyl ester	Ester	C9H18O2	112-32-3	0.0639063	0.0619502	0.0624512	0.0589322	0.0578443	0.0576015	3.95858	4.04667	3.6975	0.0561079	0.0603914	0.0614414	4.32376	4.7347	5.09929	0.0780449	0.0969032	0.0639144	0.0856687	0.0738633	0.0812248	0.0719166	0.0753761	0.0767117	0.0655965	0.0583625	0.061423	0.487522	0.356864	0.41767	0.0877579	0.106003	0.0899119
ISO-DIHYDROCARVEOL	Terpenoids	C10H18O	18675-35-9	0.124287	0.120483	0.121457	0.114614	0.112498	0.112026	3.56264	3.66006	4.8948	0.109121	0.117451	0.119493	3.66242	3.8482	4.56087	0.151785	0.188461	0.124303	0.166612	0.143652	0.157969	0.139866	0.146594	0.149192	0.127574	0.113506	0.119458	0.130453	0.138808	0.117834	2.4295	2.61272	2.40845
trans,cis-2,6-Nonadienyl acetate	Ester	C11H18O2	68555-65-7	0.0138599	0.0134357	0.0135443	0.0127811	0.0125452	0.0124925	0.626575	0.670245	0.016024	0.0121686	0.0130976	0.0133253	0.0180012	0.01927	0.0208429	0.0169263	0.0210162	0.0138617	0.0185797	0.0160194	0.0176159	0.0155971	0.0163474	0.0166371	0.0142265	0.0126576	0.0666066	0.132246	0.0844134	0.140484	0.658297	0.718376	0.694732
Pulegone	Terpenoids	C10H16O	89-82-7	0.0134563	0.0130444	0.0131499	0.012409	0.0121799	0.0121288	0.0155213	0.0162381	0.0155575	0.0118143	0.0127162	0.0129373	0.155561	0.170393	0.227201	0.0164334	0.0204043	0.013458	0.175588	0.210445	0.16768	0.015143	0.0158714	0.0161527	0.0138122	0.012289	0.0129334	0.601927	0.0150285	0.0127577	0.0184786	0.0223205	0.0189322
1H-Imidazole, 1-methyl-	Heterocyclic compound	C4H6N2	616-47-7	0.110586	0.108365	0.101229	0.113256	0.106314	0.0955367	0.149191	0.149444	0.110993	0.105317	0.110991	0.109526	0.0347492	0.0333874	0.0442185	0.00779051	0.00970895	0.00577214	0.00154736	0.00133413	0.00146709	0.134417	0.137894	0.141378	0.106394	0.0812745	0.104955	0.0830325	0.0858321	0.0830224	0.196156	0.218431	0.192669
Pyridine, 3-propyl-	Heterocyclic compound	C8H11N	4673-31-8	1089.29	1072.24	1061.66	1052.7	1011.45	1023.7	1300.23	1324.42	1276.04	934.662	983.112	987.649	1254.75	1437.97	1654.9	335.117	392.511	277.969	154.537	136.02	134.635	1240.41	1297	1334.39	1082.23	967.572	1068.52	1222.68	1187.99	1111.45	1514.56	1730.61	1487.76
1-Undecyn-4-ol	Alcohol	C11H20O	22127-86-2	26.7863	27.8718	27.873	29.6549	29.1408	29.7752	16.6009	17.0312	18.2353	36.6522	37.5418	38.3112	2.67133	2.71982	2.879	8.78525	10.2176	7.99972	3.05729	2.94966	2.96597	32.6294	33.4698	33.8407	38.7317	35.1919	37.6915	9.2575	9.01378	8.41865	4.70732	5.20082	4.00761
Geraniol	Terpenoids	C10H18O	106-24-1	0.0230377	0.0201016	0.0232556	0.016868	0.0176826	0.0162138	0.249367	0.283643	0.335682	0.0178825	0.0201384	0.0199352	0.673768	0.72109	0.937174	0.00402567	0.0049984	0.0032968	0.860121	0.860675	0.842681	0.0185478	0.0221281	0.0202046	0.0207094	0.0212782	0.0161413	0.458313	0.486984	0.476524	0.0607433	0.062581	0.0534755
Benzamide	Amine	C7H7NO	55-21-0	0.45987	0.398843	0.446389	0.540604	0.616029	0.428896	2.07009	2.18553	3.25533	0.502117	0.460491	0.480019	0.0281	0.0315608	0.0330638	2.57937	2.94757	2.59025	2.23225	1.7103	1.82271	0.62196	0.780729	0.635806	0.50719	0.458158	0.504141	0.022541	0.0234445	0.0182659	0.325054	0.372057	0.336101
Methyl anthranilate	Ester	C8H9NO2	134-20-3	0.137526	0.114148	0.115494	0.142685	0.150587	0.114621	0.509639	0.530978	0.932673	0.165508	0.156692	0.15499	0.281864	0.345377	0.440875	0.38222	0.454797	0.343462	0.160409	0.123173	0.133099	0.162701	0.18798	0.159769	0.114889	0.108726	0.109998	0.0511201	0.0459503	0.041445	0.0112998	0.0136492	0.0115772
.alpha.-Cubebene	Terpenoids	C15H24	17699-14-8	0.216372	0.215719	0.214594	0.241265	0.260241	0.21723	0.86784	0.901627	1.54506	0.266468	0.257774	0.277821	1.04778	1.19528	1.79901	2.06457	2.50503	2.29081	0.23016	0.198107	0.176781	0.275642	0.295398	0.268429	0.22702	0.189544	0.207756	0.0784439	0.0724763	0.0615983	0.0178229	0.0215285	0.0182604
3-Buten-2-one, 4-phenyl-	Ketone	C10H10O	122-57-6	0.00179213	0.00173727	0.00175132	0.00165264	0.00162213	0.00161532	0.00206714	0.0021626	0.00207196	0.00157344	0.00169356	0.001723	0.103409	0.105646	0.166434	0.00218862	0.00271746	0.00179236	0.00240241	0.00207135	0.00227779	0.00201676	0.00211378	0.00215123	0.00183953	0.00163666	0.00172249	0.0624037	0.0580189	0.0543411	0.002461	0.00297266	0.0025214
Cyclohexanecarboxylic acid, 1-amino-	Acid	C7H13NO2	2756-85-6	0.0261482	0.0241029	0.0256625	0.0281402	0.027632	0.0268029	0.0374499	0.0371739	0.0341815	0.0129964	0.0136117	0.0148897	0.0030283	0.00324173	0.00350634	0.00284746	0.0035355	0.00233191	0.00312561	0.00269489	0.00296347	0.036075	0.0376923	0.0381392	0.0388759	0.0309802	0.0369852	0.00244727	0.00260402	0.00221055	0.0160092	0.0208616	0.0166985
Benzoic acid, 4-methoxy-, methyl ester	Ester	C9H10O3	121-98-2	0.0421764	0.0438641	0.0433439	0.040657	0.0398208	0.0412439	0.0542402	0.0470228	0.0681746	0.0213897	0.0198893	0.0231981	0.0190967	0.0220413	0.0252653	0.0235198	0.0276727	0.017586	0.00394207	0.00339884	0.00373758	0.060736	0.0615561	0.0602945	0.0599645	0.0470209	0.052554	0.0217193	0.0209956	0.0165915	0.0396088	0.0510858	0.0400742
Megastigma-4,6(Z),8(E)-triene	Hydrocarbons	C13H20	51468-85-0	0.122021	0.131217	0.113917	0.147032	0.164743	0.142342	0.506255	0.641961	0.950584	0.14085	0.127804	0.141335	0.00558672	0.00729436	0.0136372	0.596317	0.69782	0.588099	0.584787	0.450856	0.478222	0.185788	0.202732	0.174623	0.135255	0.127499	0.118993	0.0186611	0.00859812	0.0110427	0.0994821	0.111382	0.094604
3-Phenyl-1-propanol, acetate	Ester	C11H14O2	122-72-5	0.174502	0.16925	0.161593	0.183358	0.182593	0.156849	0.729932	0.774659	1.13324	0.169875	0.165178	0.175259	0.766276	0.974257	1.52725	0.223291	0.266012	0.193106	0.181778	0.130114	0.139764	0.220794	0.254544	0.227408	0.172939	0.149662	0.170841	0.112236	0.0890267	0.0896401	0.00695453	0.00899896	0.00710451
Benzene, 1,2-(methylenedioxy)-4-propenyl-, (E)-	Ether	C10H10O2	4043-71-4	0.693632	0.666532	0.696384	0.753193	0.777383	0.646275	2.85194	2.99619	5.36666	0.714531	0.692769	0.712619	3.28374	3.85992	6.22612	0.932201	1.12703	0.855225	0.725765	0.564217	0.584207	0.896939	1.02695	0.911575	0.650605	0.599529	0.673327	0.483089	0.362183	0.364645	0.0332829	0.03676	0.0314169
2-Propenoic acid, 3-phenyl-, methyl ester, (E)-	Ester	C10H10O2	1754-62-7	0.145491	0.142085	0.138537	0.133208	0.141366	0.12397	0.0214545	0.0224454	0.0215046	0.170049	0.167701	0.181035	0.024158	0.0258607	0.0279716	0.0227154	0.0282042	0.0186026	0.0249343	0.0214983	0.0236409	0.174526	0.182001	0.17262	0.185204	0.172894	0.172558	0.0195229	0.0207734	0.0176345	0.567861	0.667387	0.609153
trans-2-Undecen-1-ol	Alcohol	C11H22O	75039-84-8	0.0327674	0.0289581	0.0307837	0.0317545	0.0337545	0.0283739	0.123026	0.123937	0.232399	0.0319985	0.0309669	0.031443	0.139725	0.184287	0.287501	0.0305971	0.0389817	0.0296543	0.0488328	0.0365027	0.040585	0.0444247	0.0497648	0.0434655	0.0309357	0.0257397	0.0282527	0.0212367	0.0146982	0.0146817	0.0036145	0.00436598	0.00370321
4,7-Methanoazulene, 1,2,3,4,5,6,7,8-octahydro-1,4,9,9-tetramethyl-, [1S-(1.alpha.,4.alpha.,7.alpha.)]-	Terpenoids	C15H24	514-51-2	4.95803	4.73386	4.85408	5.38057	5.42279	4.49256	23.2785	21.5458	34.3615	5.01331	4.8098	4.99676	21.9387	27.6535	43.8702	6.6227	7.24018	5.80625	4.76073	3.70888	3.79246	6.3778	7.27923	6.40442	4.80404	4.22937	4.72582	3.2672	2.5488	2.56616	0.209602	0.272581	0.233592
Di-epi-.alpha.-cedrene-(I)	Terpenoids	C15H24	21996-77-0	1.05029	0.963543	0.994376	1.14758	1.1852	0.919963	3.1498	3.32698	6.08676	1.08094	1.03395	1.09388	3.85299	5.3524	9.99454	4.67838	5.32398	4.65603	7.80609	6.16152	6.43132	1.44482	1.60602	1.37089	1.012	0.913222	0.994161	0.399845	0.314735	0.325433	0.121278	0.149732	0.141577
(1R,3aS,5aS,8aR)-1,3a,4,5a-Tetramethyl-1,2,3,3a,5a,6,7,8-octahydrocyclopenta[c]pentalene	Terpenoids	C15H24	65372-78-3	0.182108	0.174118	0.17942	0.189504	0.201762	0.167192	0.759026	0.801827	1.27226	0.186499	0.179844	0.180822	0.841861	1.21835	1.68539	0.23634	0.27707	0.225065	0.195953	0.150746	0.152533	0.225736	0.267032	0.241661	0.172145	0.160906	0.171368	0.127925	0.0966755	0.0952702	0.00702333	0.00642614	0.00520193
3H-3a,7-Methanoazulene, 2,4,5,6,7,8-hexahydro-1,4,9,9-tetramethyl-, [3aR-(3a.alpha.,4.beta.,7.alpha.)]-	Terpenoids	C15H24	2387-78-2	0.264051	0.249086	0.245916	0.296767	0.324355	0.26861	0.95275	0.965807	1.39957	0.351656	0.343985	0.361014	0.00460208	0.00492643	0.00532855	0.470389	0.535009	0.430127	0.00474996	0.0040954	0.00450356	0.307983	0.345168	0.32079	0.230087	0.221288	0.231586	0.0804613	0.0604607	0.0610977	0.0258811	0.0427137	0.0249261
Benzoic acid, 2-amino-, ethyl ester	Ester	C9H11NO2	87-25-2	0.605331	0.552472	0.601565	0.895277	0.934728	0.704318	2.95376	3.23497	4.8509	0.652335	0.637762	0.646362	1.76433	2.05127	2.78353	0.280989	0.316164	0.275756	0.0580001	0.0511403	0.0495514	0.616545	0.756649	0.565843	0.540147	0.471546	0.506556	0.260881	0.282421	0.243684	3.80935	4.50348	4.06003
Phenol, 2,5-bis(1-methylethyl)-	Phenol	C12H18O	35946-91-9	3.66928	3.44024	3.61922	4.47487	4.56733	3.71306	1.6322	1.7075	2.53523	4.16655	3.99243	4.2462	6.58783	8.14016	10.9667	90.5294	106.932	83.8888	58.6623	46.9456	48.6402	4.36828	4.86132	4.18308	3.20253	2.90453	3.13602	2.16976	1.65554	1.69128	0.298233	0.321051	0.263542
1,2-Ethanediol, monobenzoate	Ester	C9H10O3	94-33-7	4.37953	4.11816	4.31963	5.3265	5.41931	4.40774	2.58594	2.7782	4.20705	5.00831	4.91275	5.14964	6.73429	9.49664	13.8766	106.561	126.048	98.7345	69.4256	55.2138	57.1836	5.41881	5.73193	5.02539	3.81429	3.50824	3.84554	2.62161	2.01272	2.05289	0.494956	0.597862	0.507105
2,5-Dimethyl-1,4-dithiane-2,5-diol	Alcohol	C6H12O2S2	55704-78-4	0.083728	0.0787496	0.0840511	0.100577	0.102353	0.0851439	0.0390843	0.0380079	0.0424974	0.0958382	0.0942844	0.093532	0.157984	0.18583	0.258952	1.62615	1.95019	1.47259	1.14422	0.923565	0.970931	0.0998401	0.109586	0.0941498	0.0721386	0.0675981	0.0755294	0.0532795	0.0386439	0.0455477	0.00865044	0.0104489	0.00886277
2-Naphthalenol, 1,2,3,4,4a,5,6,7-octahydro-2,5,5-trimethyl-	Terpenoids	C13H22O	41199-19-3	0.797697	0.747208	0.781717	0.985348	0.993516	0.799973	0.345748	0.355646	0.543702	0.911571	0.894972	0.940232	1.60551	1.79107	2.62082	20.8426	24.803	19.314	13.5162	10.8414	11.2186	0.952161	1.0554	0.908212	0.697742	0.62627	0.696218	0.486186	0.368191	0.386465	0.0351037	0.0465395	0.036563
Caryophyllene	Terpenoids	C15H24	87-44-5	8.78673	8.25605	8.59586	10.8505	10.9692	8.8575	4.34015	4.47329	6.73678	9.99145	9.81813	10.2893	16.0443	19.2446	23.713	222.691	263.372	206.448	143.951	115.12	119.599	10.2899	11.5104	9.99011	7.62241	6.90482	7.62474	5.18942	3.98421	4.00849	0.379099	0.464642	0.390511
6-Methyl-6-(5-methylfuran-2-yl)heptan-2-one	Ketone	C13H20O2	50464-95-4	0.587029	0.557413	0.578725	0.716657	0.734072	0.593023	0.216517	0.2213	0.385325	0.662467	0.643351	0.686392	1.07002	1.30563	1.88625	14.8887	17.7074	13.88	9.66856	7.71693	7.99433	0.692458	0.758356	0.670188	0.505217	0.452665	0.509911	0.340142	0.264858	0.26474	0.032514	0.0349394	0.0308167
1,3-Cyclohexadiene-1-carboxylic acid, 2,6,6-trimethyl-, ethyl ester	Ester	C12H18O2	35044-59-8	0.177328	0.167651	0.172411	0.23079	0.28024	0.202106	0.296904	0.332433	0.328039	0.180518	0.180502	0.193986	0.0239072	0.0255921	0.0276811	5.80898	6.71424	5.97577	4.57236	3.40462	3.61583	0.305413	0.316929	0.309377	0.334882	0.211273	0.211331	0.109992	0.102789	0.0974974	0.162499	0.188692	0.181908
3-Pyridinecarboxamide, N-methyl-	Heterocyclic compound	C7H8N2O	114-33-0	2.51322	2.3398	2.44091	3.09457	3.10197	2.53355	1.19192	1.31321	1.83206	2.81412	2.74153	2.90127	4.67875	5.6719	7.89364	62.01	73.4849	57.3951	40.139	32.1099	33.3244	2.95975	3.299	2.85277	2.1964	1.95825	2.16322	1.49762	1.27764	1.18655	0.100903	0.114631	0.101581
Benzoic acid, 4-methoxy-, ethyl ester	Ester	C10H12O3	94-30-4	1.01557	0.919499	0.981343	1.49803	1.52831	1.08837	3.61038	3.93769	5.4323	1.13073	1.07973	1.14139	1.66307	2.10242	2.69996	0.0657291	0.0792272	0.056568	0.268285	0.186282	0.213546	1.06035	1.14767	0.999158	0.810624	0.720184	0.828947	0.235236	0.208199	0.214606	4.49673	5.32951	4.78395
Eudesma-2,4,11-triene	Terpenoids	C15H22	82462-31-5	0.0421224	0.0397212	0.0435041	0.0589665	0.0625265	0.0471775	0.163733	0.169448	0.223802	0.0510386	0.0450585	0.0510007	0.0467291	0.0586205	0.125771	0.301483	0.359966	0.312937	0.585904	0.48097	0.513921	0.0674176	0.0704606	0.060045	0.0516851	0.0446888	0.0523648	0.00695643	0.007402	0.00628354	0.0455064	0.0580966	0.056877
2H-1-Benzopyran-2-one, 3-methyl-	Ketone	C10H8O2	2445-82-1	0.467742	0.371343	0.440129	0.468106	0.526334	0.356651	2.3425	2.34711	3.22845	0.445277	0.408043	0.449304	0.510176	0.570873	0.850176	3.31676	3.903	3.30511	6.21855	4.94622	5.12927	0.626448	0.624536	0.533504	0.419223	0.387347	0.429992	1.05908	0.865964	0.92669	0.235011	0.292455	0.244112
4a,8-Dimethyl-2-(prop-1-en-2-yl)-1,2,3,4,4a,5,6,7-octahydronaphthalene	Terpenoids	C15H24	103827-22-1	10.8641	9.87474	10.8066	13.1726	13.6618	10.8769	42.5773	44.5824	51.9144	15.6353	14.8842	16.3026	2.95462	3.18841	4.14188	21.3846	24.5233	20.2172	15.1721	12.6016	9.50187	14.7171	16.1624	13.9284	11.0832	10.2817	10.8831	1.73584	1.468	1.49151	0.232019	0.27703	0.24924
3,5,11-Eudesmatriene	Terpenoids	C15H22	193615-07-5	0.0421224	0.0397212	0.0435041	0.0589665	0.0625265	0.0471775	0.163733	0.169448	0.223802	0.0510386	0.0450585	0.0510007	0.0467291	0.0586205	0.125771	0.301483	0.359966	0.312937	0.585904	0.48097	0.513921	0.0674176	0.0704606	0.060045	0.0516851	0.0446888	0.0523648	0.00695643	0.007402	0.00628354	0.0455064	0.0580966	0.056877
Naphthalene, 1,2,4a,5,6,8a-hexahydro-4,7-dimethyl-1-(1-methylethyl)-, (1.alpha.,4a.alpha.,8a.alpha.)-	Terpenoids	C15H24	31983-22-9	17.4914	15.9548	17.009	19.2499	20.1121	15.6513	94.9732	100.08	130.338	17.6339	17.5317	18.046	22.7205	29.5566	36.8026	136.617	155.787	133.856	262.352	209.532	217.104	23.7003	26.081	22.8279	16.9138	15.7578	17.1	44.5564	37.7386	38.6367	8.66795	10.2191	9.62031
4H-Inden-4-one, 1,2,3,5,6,7-hexahydro-1,1,2,3,3-pentamethyl-	Ketone	C14H22O	33704-61-9	0.0596716	0.0620457	0.0612873	0.0725492	0.0662206	0.0533906	0.0979764	0.101246	0.127242	0.0884926	0.081457	0.071437	0.0628334	0.0612482	0.109622	0.115593	0.129493	0.110588	0.229092	0.184486	0.207407	0.0697577	0.0746591	0.0828501	0.0659874	0.0578535	0.0672889	0.0337191	0.0347955	0.0307143	0.0569255	0.0780147	0.063623
.beta.-Bisabolene	Terpenoids	C15H24	495-61-4	1.02947	0.935668	0.988537	1.34084	1.39531	1.07394	3.91565	4.07681	4.7578	1.17686	1.102	1.31539	1.40651	1.76481	2.09648	6.84239	7.89199	5.73753	11.5458	9.16674	10.2003	1.49516	1.62691	1.44208	1.09824	1.02843	1.12908	0.204571	0.187789	0.182679	0.669676	0.686583	0.651838
2-Naphthalenethiol	Alcohol	C10H8S	91-60-1	0.0408081	0.0357016	0.0395195	0.0474196	0.0536822	0.0350157	0.126925	0.141407	0.167081	0.0493235	0.0458013	0.0520007	0.0214274	0.0231793	0.0258464	0.0513226	0.0610632	0.052957	0.0722078	0.0636044	0.0654513	0.0484605	0.0613878	0.0450944	0.0355959	0.0326051	0.0427413	0.0117071	0.0123616	0.0119076	0.00303989	0.00367191	0.0031145
2,4-Dodecadienal, (E,E)-	Aldehyde	C12H20O	21662-16-8	0.42124	0.386653	0.395581	0.503419	0.58145	0.41474	1.64081	1.76104	2.26533	0.508527	0.474497	0.516079	0.938279	1.18953	1.58844	0.550912	0.653262	0.598427	0.432908	0.32963	0.324561	0.535117	0.598647	0.515634	0.405277	0.382985	0.410809	0.0917317	0.0789672	0.0836661	0.583946	0.692574	0.634965
Cyclohexene, 3-(1,5-dimethyl-4-hexenyl)-6-methylene-, [S-(R*,S*)]-	Terpenoids	C15H24	20307-83-9	1.30389	1.16325	1.30879	1.83987	1.98766	1.37946	5.10235	5.42676	7.65375	1.55658	1.42022	1.52251	2.79419	3.09877	4.25075	1.1145	1.30226	1.08091	0.519623	0.461867	0.465893	1.58062	1.62164	1.42522	1.13486	1.05756	1.16817	0.252444	0.22425	0.265192	3.7084	4.36365	4.05958
Allyl cinnamate	Ester	C12H12O2	1866-31-5	0.445821	0.419724	0.430125	0.514804	0.554152	0.414754	1.73832	1.87723	2.45452	0.519947	0.521183	0.558013	0.988124	1.29735	1.72394	0.834494	0.878102	0.809774	0.507226	0.378925	0.418553	0.624447	0.678908	0.59558	0.4468	0.418055	0.444243	0.136665	0.11921	0.123405	0.0455339	0.0583836	0.0496853
Cubenene	Terpenoids	C15H24	29837-12-5	5.18793	4.77185	5.04636	6.18574	6.61069	4.68228	21.3894	22.969	30.1903	6.53959	6.05744	6.61019	11.4741	14.8065	21.9046	8.26267	10.0851	8.57474	4.90478	3.91345	4.06504	7.26041	7.76808	6.76346	5.23342	4.8551	5.17474	1.28539	1.21366	1.1565	1.20562	1.38912	1.28114
2-Propenal, 3-(2-methoxyphenyl)-	Aldehyde	C10H10O2	1504-74-1	0.620412	0.572027	0.558305	0.712987	0.764991	0.559388	2.38012	2.5301	3.29903	0.747877	0.704566	0.714555	1.3465	1.63683	2.46605	1.10843	1.25927	1.14122	0.645902	0.507214	0.551357	0.83987	0.907607	0.799238	0.614646	0.558317	0.60989	0.181888	0.154129	0.162171	0.129312	0.162485	0.14779
1,6,10-Dodecatrien-3-ol, 3,7,11-trimethyl-	Terpenoids	C15H26O	7212-44-4	0.483277	0.404321	0.476739	0.406673	0.386029	0.315797	0.403071	0.458313	0.49486	0.844299	0.744317	0.817561	0.414332	0.457158	0.552859	0.317278	0.369881	0.304164	0.486236	0.454695	0.47493	0.405038	0.410761	0.368779	0.386573	0.418061	0.405266	0.0214098	0.0259065	0.0221189	0.00560221	0.00676695	0.00573971
1H-Pyrrolo[2,3-b]pyridine, 2-(1-methylethyl)-	Heterocyclic compound	C10H12N2	27257-18-7	0.231024	0.209203	0.22431	0.284926	0.304806	0.225184	0.277167	0.287698	0.394105	0.239486	0.223207	0.248247	0.0059323	0.00786361	0.00937163	3.68615	4.23209	3.56829	2.96172	2.30967	2.41941	0.35805	0.388815	0.335653	0.266348	0.25092	0.26465	0.00356232	0.0032514	0.00265607	0.17543	0.196296	0.187267
1,6,10-Dodecatrien-3-ol, 3,7,11-trimethyl-, (E)-	Terpenoids	C15H26O	40716-66-3	3.61658	3.26604	3.46204	4.60594	4.93264	3.57018	5.88449	6.3353	8.29016	3.85758	3.59858	3.99331	0.0684335	0.0748671	0.10548	69.7374	79.4303	67.163	56.6289	46.7954	47.823	5.74743	6.19192	5.32134	4.13677	3.957	4.23651	0.0494791	0.0423556	0.0491521	2.74319	3.14901	2.88767
Ethyl 3-(2-hydroxyphenyl)propanoate	Ester	C11H14O3	20921-04-4	1.07996	0.986863	1.03293	1.38408	1.48258	1.08267	1.47976	1.60044	1.91442	1.16225	1.07226	1.18675	0.0228369	0.0272566	0.0394609	20.6607	23.7658	20.1017	16.4943	13.2138	13.6459	1.72393	1.88401	1.59774	1.26851	1.20231	1.29119	0.0143936	0.0136332	0.0149541	0.795511	0.946441	0.86049
.tau.-Muurolol	Terpenoids	C15H26O	19912-62-0	0.331181	0.296937	0.328897	0.381029	0.424886	0.301439	1.03193	1.11573	1.33059	0.560944	0.511009	0.564541	0.122619	0.127613	0.174834	0.140924	0.153017	0.116946	0.0830374	0.0766156	0.0803457	0.487183	0.529385	0.526654	0.433166	0.377473	0.423173	0.0286545	0.0287376	0.0257431	0.00706697	0.00853625	0.00724043
7-epi-a-Eudesmol	Terpenoids	C15H26O	123123-38-6	0.810492	0.802895	0.812518	1.08732	1.0739	0.765316	2.37978	2.33997	2.90682	1.38861	1.40677	1.3503	0.233206	0.261389	0.392967	0.186901	0.236589	0.17142	0.32715	0.270393	0.243668	1.2156	1.37399	1.22004	1.06573	0.968375	1.07568	0.0475444	0.0489678	0.0429834	0.0132779	0.0146134	0.00926276
Phenyl 4-pyridyl ketone	Ketone	C12H9NO	14548-46-0	0.0900238	0.0847069	0.0925005	0.111349	0.11197	0.08437	0.250497	0.256166	0.347316	0.16751	0.151797	0.152547	0.0315871	0.0379515	0.0475027	0.0258872	0.0327399	0.0215782	0.0559629	0.0437767	0.0547487	0.13142	0.149634	0.148709	0.126523	0.109937	0.122448	0.00625848	0.00638302	0.00578951	0.00916003	0.00940208	0.00788818
(3S,3aR,6R,8aS)-3,7,7-Trimethyl-8-methylenehexahydro-1H-3a,6-methanoazulen-2(3H)-one	Terpenoids	C15H22O	28624-27-3	0.200198	0.192996	0.207219	0.216499	0.243056	0.187357	0.553676	0.564343	0.806803	0.363319	0.34678	0.342706	0.0502827	0.0656202	0.0793677	0.0569688	0.0663589	0.0517324	0.0914415	0.0683184	0.0688263	0.299077	0.330076	0.340776	0.279754	0.24117	0.250917	0.015395	0.0123222	0.0108966	0.0124882	0.0150663	0.0124787
cis-3-Hexenyl salicylate	Ester	C13H16O3	65405-77-8	0.764234	0.721437	0.801253	0.88522	0.914412	0.748018	2.24835	2.28901	3.28715	1.38456	1.31873	1.36662	0.161931	0.194727	0.238411	0.205936	0.257795	0.181712	0.203313	0.177594	0.19226	1.18458	1.29175	1.33005	1.09827	0.915282	1.02171	0.0581396	0.0581069	0.049492	0.0350511	0.0441901	0.0365191
Ethanone, 1-(1-methyl-1H-pyrrol-2-yl)-	Heterocyclic compound	C7H9NO	932-16-1	0.285856	0.299227	0.283921	0.269157	0.265945	0.268904	0.357194	0.361495	0.378477	0.280338	0.292052	0.28393	0.109756	0.120086	0.139255	0.0239538	0.0208965	0.0183209	0.0184787	0.0166594	0.0153003	0.324254	0.312354	0.357558	0.291155	0.252826	0.29287	0.276371	0.248625	0.230342	0.526112	0.59213	0.509886
(2S,6R,7S,8E)-(+)-2,7-Epoxy-4,8-megastigmadiene	Heterocyclic compound	C13H20O	108342-25-2	0.04806	0.0466416	0.0471562	0.0426359	0.0481182	0.0446101	0.0531278	0.0575196	0.0604551	0.0320326	0.0307565	0.0290362	0.0163289	0.0164864	0.0175171	0.0187264	0.0235234	0.0156731	0.00312301	0.00269265	0.00296101	0.0683957	0.0771051	0.0745084	0.0713723	0.0560754	0.0656269	0.0415279	0.040897	0.0406383	0.0506847	0.0604889	0.0532782
2-Nonynoic acid, ethyl ester	Ester	C11H18O2	10031-92-2	0.0401816	0.0376746	0.0410602	0.0433059	0.0447508	0.0340053	0.170838	0.1915	0.281311	0.039159	0.0403145	0.0398053	0.175529	0.246504	0.334043	0.0553583	0.0594305	0.0496286	0.0403022	0.029016	0.0348169	0.0539688	0.0588921	0.0513493	0.0379656	0.0337437	0.0376406	0.0287631	0.0232327	0.0219087	0.00571325	0.00690108	0.00585348
1R,4R,7R,11R-1,3,4,7-Tetramethyltricyclo[5.3.1.0(4,11)]undec-2-ene	Terpenoids	C15H24	137235-59-7	0.810855	0.823249	0.784088	0.91796	0.919725	0.78682	3.48086	3.62122	6.48783	0.84287	0.828717	0.842357	4.24059	5.68172	7.00188	1.07464	1.26875	0.999936	0.871824	0.574231	0.68377	1.05607	1.26195	1.10178	0.84817	0.729746	0.820393	0.599387	0.449048	0.4539	0.0364743	0.0429651	0.0378164
Hydrocoumarin	Heterocyclic compound	C9H8O2	119-84-6	0.30176	0.271035	0.30008	0.35103	0.380426	0.280636	1.2956	1.33677	1.7946	0.333681	0.317644	0.345573	0.963371	1.27	1.78269	3.10332	3.50989	3.06801	6.69826	5.44658	5.62667	0.432595	0.481	0.410778	0.299682	0.277615	0.301968	0.0871026	0.0748745	0.0744596	0.0805704	0.0909873	0.0868415
1-Tetradecene	Hydrocarbons	C14H28	1120-36-1	0.072361	0.0692773	0.0732592	0.0972738	0.103252	0.0790591	0.12834	0.154725	0.241499	0.0758182	0.0846749	0.0812807	0.180311	0.210867	0.252395	0.287608	0.317351	0.244894	0.533388	0.404155	0.432783	0.0994893	0.124072	0.103762	0.0767182	0.0719412	0.0716772	0.0663974	0.0540785	0.05919	0.0132987	0.0160636	0.0136251
Benzoic acid, 2,6-dihydroxy-	Acid	C7H6O4	303-07-1	0.0646378	0.0614668	0.0647625	0.0791647	0.0842736	0.0626246	0.269851	0.269412	0.440812	0.0764087	0.0711932	0.0758409	0.169255	0.246472	0.33572	0.806837	0.937923	0.777777	1.66819	1.3243	1.42062	0.108276	0.112717	0.0895631	0.0703911	0.0643498	0.0658233	0.0207064	0.00943123	0.0125297	0.0215765	0.0259496	0.0208331
Benzoic acid, 3-hydroxy-	Acid	C7H6O3	99-06-9	7.17529	6.72672	6.98591	8.86395	8.91469	7.18583	3.30929	3.55518	4.71475	8.19294	7.95679	8.3415	12.7878	14.5015	22.4014	174.47	206.257	160.539	114.89	92.3677	95.2355	8.55518	9.4172	8.25755	6.19163	5.6196	6.21724	4.27291	3.29944	3.36123	0.532029	0.646392	0.584322
Ionone	Terpenoids	C13H20O	8013-90-9	0.774214	0.720845	0.750796	0.952894	0.952377	0.777113	0.402147	0.409843	0.484601	0.86588	0.848048	0.88392	1.20734	1.80993	2.48207	19.4326	23.0162	18.0026	12.5284	10.0615	10.4499	0.905308	1.00224	0.864145	0.668366	0.595542	0.671443	0.440425	0.344761	0.344093	0.191433	0.242134	0.218313
Ethanone, 1-[4-(1,1-dimethylethyl)phenyl]-	Ketone	C12H16O	943-27-1	5.20787	4.88494	5.06274	6.34467	6.38029	5.22073	2.66245	3.061	4.72629	5.91502	5.69577	5.94721	8.27525	11.2097	16.0342	122.217	145.019	113.228	80.3882	64.3447	66.7461	6.0586	6.89154	5.90508	4.45793	4.0766	4.56652	3.03387	2.33374	2.34323	0.318815	0.38096	0.326476
Benzeneethanol, .alpha.,.alpha.-dimethyl-, propanoate	Ester	C13H18O2	67785-77-7	0.191665	0.184578	0.192303	0.238727	0.241465	0.197573	0.123969	0.151749	0.160756	0.220913	0.224842	0.232853	0.3213	0.401516	0.607291	4.99009	5.93599	4.64114	3.16326	2.50202	2.61591	0.235768	0.2657	0.233914	0.180402	0.160285	0.170208	0.115015	0.0929879	0.0939433	0.0022829	0.00275753	0.0116946
Octanedioic acid, dimethyl ester	Ester	C10H18O4	1732-09-8	0.0574487	0.0463054	0.0511081	0.0767232	0.0728236	0.0521255	0.17663	0.196898	0.245833	0.0573204	0.0541844	0.0615405	0.0719827	0.0904361	0.120482	0.039154	0.0524268	0.0378996	0.073699	0.0520914	0.0530773	0.0603251	0.0579391	0.0570078	0.0435185	0.043316	0.0436049	0.0146611	0.0121371	0.0141453	0.170267	0.204803	0.185394
Naphthalene, 1,2,4a,5,6,8a-hexahydro-4,7-dimethyl-1-(1-methylethyl)-,[1R-(1.alpha.,4a.alpha.,8a.alpha.)]-	Terpenoids	C15H24	17627-24-6	21.5102	19.7737	20.726	25.5739	27.3592	21.0567	80.2835	85.411	109.456	30.7152	29.5568	31.6738	1.8726	2.52036	2.80079	32.8682	37.9577	32.1367	0.0443602	0.0382473	0.0420591	29.5238	32.049	27.6601	21.5785	20.0344	21.6586	2.85675	2.43789	2.46684	0.243281	0.274449	0.244445
(2R,3R,6S)-6-Isopropyl-3-methyl-2-(prop-1-en-2-yl)-3-vinylcyclohexanone	Terpenoids	C15H24O	39020-72-9	0.271553	0.239465	0.273405	0.33119	0.345072	0.249257	1.0066	1.13224	1.30513	0.396885	0.370045	0.403181	0.0571233	0.0771386	0.0923684	0.490397	0.491372	0.376953	0.128213	0.0980282	0.104632	0.394004	0.399386	0.363754	0.274519	0.259478	0.283252	0.0369485	0.0359579	0.0365454	0.00884255	0.010681	0.00905958
Benzenepropanal, 4-(1,1-dimethylethyl)-	Aldehyde	C13H18O	18127-01-0	0.552638	0.481253	0.476353	0.648689	0.701858	0.417609	1.93258	2.05838	2.22959	0.646438	0.658003	0.685847	0.18541	0.254096	0.318345	0.705026	0.816683	0.63159	0.937265	0.738988	0.952771	0.71509	0.722208	0.557088	0.476704	0.459949	0.52719	0.159252	0.17768	0.145206	0.0565948	0.0651046	0.0571956
Benzene, 1-methyl-3-(1-methylethyl)-	Terpenoids	C10H14	535-77-3	158.137	155.229	155.101	136.832	132.203	135.193	47.9883	93.5934	90.5946	144.521	153.901	153.642	129.503	147.391	165.245	16.5819	19.586	13.7387	6.64559	5.57122	5.62045	175.074	181.814	184.865	154.953	138.017	151.128	7.43359	6.48873	6.8902	263.528	291.181	262.123
o-Cymene	Terpenoids	C10H14	527-84-4	158.137	155.229	155.101	136.832	132.203	135.193	47.9883	93.5934	90.5946	144.521	153.901	153.642	129.503	147.391	165.245	16.5819	19.586	13.7387	6.64559	5.57122	5.62045	175.074	181.814	184.865	154.953	138.017	151.128	7.43359	6.48873	6.8902	263.528	291.181	262.123
Bicyclo[3.1.1]heptane, 6,6-dimethyl-2-methylene-, (1S)-	Terpenoids	C10H16	18172-67-3	38.747	37.1754	37.5732	37.0573	35.0166	35.4761	44.3689	45.487	40.4802	32.0066	33.0657	32.1928	155.308	177.077	204.271	92.0663	110.988	75.8328	177.742	155.501	157.56	43.7436	43.0001	43.496	35.8022	33.571	43.1876	33.2253	35.9889	33.108	47.3307	53.9593	45.0043
2,4,6-Octatriene, 2,6-dimethyl-, (E,Z)-	Terpenoids	C10H16	7216-56-0	0.0428683	0.0574761	0.0605642	0.0716571	0.0679279	0.0682081	0.191167	0.206793	0.233482	0.0760313	0.0799642	0.0839869	0.0343493	0.0397161	0.0429925	0.0390492	0.0279344	0.0301847	0.0350039	0.0523486	0.0347548	0.0790747	0.0795758	0.0749771	0.0948981	0.0831413	0.0861258	0.0587451	0.0587884	0.0590962	0.381833	0.392716	0.354994
2,4,6-Octatriene, 2,6-dimethyl-, (E,E)-	Terpenoids	C10H16	3016-19-1	0.0428683	0.0574761	0.0605642	0.0716571	0.0679279	0.0682081	0.191167	0.206793	0.233482	0.0760313	0.0799642	0.0839869	0.0343493	0.0397161	0.0429925	0.0390492	0.0279344	0.0301847	0.0350039	0.0523486	0.0347548	0.0790747	0.0795758	0.0749771	0.0948981	0.0831413	0.0861258	0.0587451	0.0587884	0.0590962	0.381833	0.392716	0.354994
Bicyclo[3.1.0]hexan-2-ol, 2-methyl-5-(1-methylethyl)-, (1.alpha.,2.alpha.,5.alpha.)-	Terpenoids	C10H18O	17699-16-0	431.013	448.694	435.272	422.235	409.941	417.542	573.703	577.846	585.932	415.209	427.996	420.147	203.942	244.724	285.57	8.39264	10.2893	7.25778	1.49017	1.22491	1.23783	479.222	406.618	544.215	344.928	309.602	423.895	358.009	387.724	379.773	753.641	839.213	714.989
5-Isopropyl-2-methylbicyclo[3.1.0]hexan-2-ol	Terpenoids	C10H18O	546-79-2	431.013	448.694	435.272	422.235	409.941	417.542	573.703	577.846	585.932	415.209	427.996	420.147	203.942	244.724	285.57	8.39264	10.2893	7.25778	1.49017	1.22491	1.23783	479.222	406.618	544.215	344.928	309.602	423.895	358.009	387.724	379.773	753.641	839.213	714.989
2-Cyclopenten-1-one, 3-ethyl-2-hydroxy-	Ketone	C7H10O2	21835-01-8	8.64739	8.91103	8.9016	9.5263	9.39818	9.65838	4.04681	3.97955	4.40569	11.605	11.9408	12.0777	0.640747	0.678695	0.72369	2.88531	2.43552	2.62375	0.941723	0.992146	0.936705	10.6288	10.9458	11.1275	12.4745	11.2886	11.3805	3.17934	3.08009	2.89621	1.09625	1.23497	1.04253
2-Hydroxy-3,5-dimethylcyclopent-2-en-1-one	Ketone	C7H10O2	21834-98-0	8.64739	8.91103	8.9016	9.5263	9.39818	9.65838	4.04681	3.97955	4.40569	11.605	11.9408	12.0777	0.640747	0.678695	0.72369	2.88531	2.43552	2.62375	0.941723	0.992146	0.936705	10.6288	10.9458	11.1275	12.4745	11.2886	11.3805	3.17934	3.08009	2.89621	1.09625	1.23497	1.04253
cis-.alpha.-Bisabolene	Terpenoids	C15H24	29837-07-8	32.6501	29.5752	31.0033	38.6783	41.5705	31.4767	146.769	155.767	195.798	46.568	43.5771	47.2023	3.24027	4.68814	8.96163	46.7773	54.2312	45.1684	47.846	40.9313	42.3818	44.3276	47.4638	41.119	32.5666	30.5554	33.6909	4.42179	3.66741	3.74839	0.545594	0.664379	0.734227
6-Nonenal, (E)-	Aldehyde	C9H16O	2277-20-5	0.264588	0.27554	0.261348	0.292834	0.29783	0.298719	0.167125	0.171255	0.179035	0.380472	0.379733	0.376879	0.0943952	0.105288	0.113063	0.144724	0.166374	0.126594	0.0447649	0.0382608	0.0323249	0.36067	0.322626	0.330564	0.392787	0.361075	0.43644	0.15721	0.133036	0.139537	0.087726	0.0984011	0.0786503
Bicyclo[3.1.0]hex-2-ene, 4-methyl-1-(1-methylethyl)-	Terpenoids	C10H16	28634-89-1	35.2063	34.4942	33.5505	35.9839	34.3542	33.4143	54.6713	56.4084	45.5223	32.7335	34.8516	34.7253	14.2688	17.563	21.1328	140.81	164.85	117.128	20.2983	18.5396	17.1563	42.2425	43.6916	44.0962	35.3611	32.0943	35.738	29.393	28.5652	27.5828	55.5455	62.025	54.3155
Pyrazine, 2-methyl-6-propyl-	Heterocyclic compound	C8H12N2	29444-46-0	1.60121	1.6414	1.61247	1.79306	1.7635	1.81012	0.979225	0.987372	1.05033	2.27269	2.30797	2.30583	0.0380536	0.197576	0.200607	0.466368	0.557954	0.414339	0.197951	0.187718	0.190632	1.8995	1.94239	2.00028	2.36998	2.17568	2.20801	0.560827	0.554772	0.50233	0.283484	0.314977	0.265478
3-Octanol, 3,6-dimethyl-	Alcohol	C10H22O	151-19-9	0.451767	0.47599	0.468849	0.506467	0.498833	0.51454	0.20806	0.21215	0.22311	0.644297	0.650501	0.659507	0.0361444	0.187924	0.0414797	0.144121	0.169304	0.135689	0.065465	0.0679039	0.0711825	0.549803	0.571288	0.570297	0.663319	0.60281	0.618994	0.159073	0.161198	0.150296	0.17964	0.185418	0.173842
Hexanoic acid, 3-oxo-, ethyl ester	Ester	C8H14O3	3249-68-1	12.159	12.6425	12.6583	13.6179	13.5176	13.8679	5.8466	5.67398	6.18311	17.0245	17.4516	17.6926	0.863096	0.913951	0.970798	4.13371	4.40204	3.75398	1.28988	1.18798	1.27532	15.2139	15.6244	15.8752	18.1241	16.4115	16.8031	4.5796	4.37268	4.1521	1.607	1.81421	1.52934
Pyrazine, 2-methyl-6-(methylthio)-	Heterocyclic compound	C6H8N2S	2884-13-1	0.183182	0.0693639	0.0365144	0.39644	0.363584	0.382334	0.506769	0.55311	1.19574	0.130504	0.0896349	0.288436	0.0384201	0.0411514	0.0423505	0.0351038	0.0446565	0.024769	0.00403763	0.00630155	0.00516176	0.0752161	0.0825722	0.0459317	0.148184	0.134583	0.130034	0.746662	0.675926	0.620007	0.442332	0.505526	0.437807
Cyclohexane, 1-ethenyl-1-methyl-2,4-bis(1-methylethenyl)-, (1.alpha.,2.beta.,4.beta.)-	Terpenoids	C15H24	33880-83-0	0.266777	0.321216	0.256325	0.33467	0.367511	0.249958	1.24374	1.32232	1.93661	0.325294	0.297746	0.325546	0.474296	0.695809	1.44276	3.97811	4.5716	3.87671	8.55188	6.76733	7.05659	0.331149	0.460137	0.377939	0.268687	0.263636	0.295761	0.0784076	0.0467479	0.0566428	0.102744	0.0952945	0.11202
1-Hepten-6-one, 2-methyl-	Ketone	C8H14O	10408-15-8	2.48651	2.46561	2.39044	2.50089	2.3798	2.35839	3.10815	3.15485	2.84005	2.12613	2.25755	2.22001	12.3922	14.2702	17.3191	7.81626	9.19827	6.4644	15.2574	13.5546	13.3017	2.88136	3.02086	3.14341	2.43066	2.16667	2.29995	2.40789	2.32126	2.2221	3.27395	3.72465	3.16898
L-.alpha.-Terpineol	Terpenoids	C10H18O	10482-56-1	4.66403	4.82583	4.76494	7.78119	7.79058	7.79624	32.7163	33.922	35.8071	6.50122	6.45005	6.85029	3.40809	3.45618	3.9828	3.07635	3.58713	2.93507	0.794843	0.813739	0.791777	5.28857	5.38367	6.0945	10.1628	9.30882	8.57904	18.9374	18.3615	17.7128	28.7649	32.8362	29.0088
.alpha.-Terpinyl acetate	Ester	C12H20O2	80-26-2	3.18892	2.90281	3.07208	3.98731	4.47661	3.19305	13.9395	17.7329	26.4578	3.56169	3.29495	3.58296	0.0706864	0.111637	0.193622	17.0516	20.2421	21.0652	18.0227	13.8396	14.5263	5.13309	5.62616	4.7082	3.6782	3.39257	3.10866	0.175664	0.1535	0.148035	2.66915	2.54834	2.26268
Phenol, 2,4-dichloro-	Phenol	C6H4Cl2O	120-83-2	0.0289703	0.0278075	0.030844	0.0353652	0.0337111	0.0347131	0.0564326	0.0589721	0.0800785	0.039876	0.0394904	0.0385965	0.0165627	0.0206998	0.0199394	0.0474988	0.0577765	0.0381588	0.0356206	0.0202962	0.0304415	0.0369242	0.0384152	0.0385776	0.0486788	0.0363859	0.0343355	0.0537419	0.0564085	0.0522307	0.0720298	0.0887638	0.0743245
Phenol, 2,3-dichloro-	Phenol	C6H4Cl2O	576-24-9	0.0289703	0.0278075	0.030844	0.0353652	0.0337111	0.0347131	0.0564326	0.0589721	0.0800785	0.039876	0.0394904	0.0385965	0.0165627	0.0206998	0.0199394	0.0474988	0.0577765	0.0381588	0.0356206	0.0202962	0.0304415	0.0369242	0.0384152	0.0385776	0.0486788	0.0363859	0.0343355	0.0537419	0.0564085	0.0522307	0.0720298	0.0887638	0.0743245
Phenol, 2,6-dichloro-	Phenol	C6H4Cl2O	87-65-0	0.0289703	0.0278075	0.030844	0.0353652	0.0337111	0.0347131	0.0564326	0.0589721	0.0800785	0.039876	0.0394904	0.0385965	0.0165627	0.0206998	0.0199394	0.0474988	0.0577765	0.0381588	0.0356206	0.0202962	0.0304415	0.0369242	0.0384152	0.0385776	0.0486788	0.0363859	0.0343355	0.0537419	0.0564085	0.0522307	0.0720298	0.0887638	0.0743245
Ylangene	Terpenoids	C15H24	14912-44-8	1.05029	0.963543	0.994376	1.14758	1.1852	0.919963	3.1498	3.32698	6.08676	1.08094	1.03395	1.09388	3.85299	5.3524	9.99454	4.67838	5.32398	4.65603	7.80609	6.16152	6.43132	1.44482	1.60602	1.37089	1.012	0.913222	0.994161	0.399845	0.314735	0.325433	0.121278	0.149732	0.141577
isoledene	Terpenoids	C15H24	95910-36-4	1.05029	0.963543	0.994376	1.14758	1.1852	0.919963	3.1498	3.32698	6.08676	1.08094	1.03395	1.09388	3.85299	5.3524	9.99454	4.67838	5.32398	4.65603	7.80609	6.16152	6.43132	1.44482	1.60602	1.37089	1.012	0.913222	0.994161	0.399845	0.314735	0.325433	0.121278	0.149732	0.141577
2-Nonen-1-ol, (E)-	Alcohol	C9H18O	31502-14-4	0.35655	0.380146	0.382078	0.480557	0.476733	0.475406	0.77987	0.79138	1.05166	0.551534	0.540702	0.545096	0.205893	0.19594	0.250466	0.676363	0.881879	0.592575	0.199769	0.22499	0.210373	0.46409	0.487361	0.505679	0.62862	0.560049	0.507812	0.792542	0.80829	0.74117	1.21979	1.273	1.2605
Lactic acid	Acid	C3H6O3	50-21-5	0.059405	0.05635	0.0559335	0.0592337	0.0554288	0.0557059	0.0865702	0.0948562	0.0670984	0.0530654	0.0534001	0.0592068	0.0311988	0.0430385	0.0541693	0.0195206	0.0212455	0.0156102	0.0114758	0.00931113	0.0110699	0.0714024	0.0651309	0.0705362	0.0544023	0.051499	0.0588844	0.0424615	0.0405418	0.0396491	0.0801769	0.0975603	0.0830293
3-Hexenoic acid, methyl ester, (Z)-	Ester	C7H12O2	13894-62-7	1.0801	1.03723	1.02406	1.11626	1.05541	1.01511	1.63215	1.71207	1.27539	0.951002	1.01828	1.0235	0.550243	0.688741	0.887649	0.313108	0.390946	0.28078	0.067529	0.0668536	0.0645371	1.28467	1.31606	1.33008	1.04573	0.930744	1.0654	0.727321	0.73423	0.703403	1.54598	1.78018	1.50063
2-Methoxy-5-methylphenol	Phenol	C8H10O2	1195-09-1	0.524838	0.544408	0.531691	0.727542	0.71967	0.701879	3.45108	3.63225	3.90523	0.606645	0.629976	0.652688	0.384912	0.389279	0.445409	0.313809	0.368862	0.300294	0.0558759	0.0593127	0.0626258	0.665546	0.67742	0.670092	1.25053	1.06779	1.09423	1.77466	1.88127	1.67904	2.57038	2.95208	3.14477
2,4-Undecadienal	Aldehyde	C11H18O	13162-46-4	2.08817	1.9631	2.00339	2.53918	2.57739	2.0866	0.847486	0.887908	1.50346	2.31573	2.25208	2.39724	2.95907	4.04145	7.38883	57.4871	68.6808	52.5767	25.5224	25.8196	26.6691	2.39	2.67658	2.32026	1.74893	1.61279	1.82388	1.21311	0.93172	0.955416	0.141914	0.152711	0.150301
2-Propen-1-ol, 3-phenyl-, acetate, (E)-	Ester	C11H12O2	21040-45-9	0.201356	0.190735	0.200818	0.212054	0.216096	0.207753	0.667247	0.68045	0.999169	0.224361	0.215414	0.227117	0.290818	0.409779	0.767982	0.399843	0.474016	0.410239	0.332442	0.276769	0.624133	0.258808	0.277582	0.227638	0.189192	0.177349	0.192224	0.0769215	0.0711071	0.0729074	0.564543	0.660882	0.56505
(2S,4aR,8aR)-4a,8-Dimethyl-2-(prop-1-en-2-yl)-1,2,3,4,4a,5,6,8a-octahydronaphthalene	Terpenoids	C15H24	123123-37-5	2.07731	1.82676	1.95143	2.34635	2.54376	1.87857	8.72798	7.74776	12.4167	2.59007	2.3884	2.59332	4.2359	5.11219	11.3311	4.2268	4.83297	4.07754	3.56377	2.95593	3.08718	2.86437	2.96803	2.69011	1.99897	1.81739	2.02007	0.430064	0.374702	0.521044	0.33589	0.408247	0.360008
Naphthalene, 1,2,4a,5,8,8a-hexahydro-4,7-dimethyl-1-(1-methylethyl)-, [1S-(1.alpha.,4a.beta.,8a.alpha.)]-	Terpenoids	C15H24	523-47-7	2.07731	1.82676	1.95143	2.34635	2.54376	1.87857	8.72798	7.74776	12.4167	2.59007	2.3884	2.59332	4.2359	5.11219	11.3311	4.2268	4.83297	4.07754	3.56377	2.95593	3.08718	2.86437	2.96803	2.69011	1.99897	1.81739	2.02007	0.430064	0.374702	0.521044	0.33589	0.408247	0.360008
Naphthalene, 1,2,4a,5,6,8a-hexahydro-4,7-dimethyl-1-(1-methylethyl)-, [1S-(1.alpha.,4a.beta.,8a.alpha.)]-	Terpenoids	C15H24	24406-05-1	2.07731	1.82676	1.95143	2.34635	2.54376	1.87857	8.72798	7.74776	12.4167	2.59007	2.3884	2.59332	4.2359	5.11219	11.3311	4.2268	4.83297	4.07754	3.56377	2.95593	3.08718	2.86437	2.96803	2.69011	1.99897	1.81739	2.02007	0.430064	0.374702	0.521044	0.33589	0.408247	0.360008
Hexanoic acid, 3-hexenyl ester	Ester	C12H22O2	84434-19-5	0.185108	0.170377	0.157929	0.189264	0.197982	0.153046	0.396375	0.420632	0.670897	0.17865	0.165394	0.164625	0.334056	0.46204	0.875856	0.683385	0.791308	0.693623	1.64231	1.30714	1.34901	0.212663	0.242606	0.185709	0.165205	0.159838	0.178681	0.0444753	0.0388461	0.0404533	0.0230348	0.0314888	0.026137
(1R,5S)-1,8-Dimethyl-4-(propan-2-ylidene)spiro[4.5]dec-7-ene	Terpenoids	C15H24	28400-12-6	0.567044	0.521177	0.562804	0.758271	0.816697	0.571978	2.80855	3.04087	4.17817	0.65699	0.583754	0.655216	0.0745264	0.116472	0.198541	2.50971	2.80064	2.68503	2.33103	1.90085	1.94735	0.932179	0.993339	0.847873	0.659004	0.617354	0.692542	0.0243864	0.015022	0.0249685	0.487687	0.581638	0.52638
cis-.alpha.-Bergamotene	Terpenoids	C15H24	18252-46-5	3.72545	3.33246	3.6024	4.31633	4.42757	3.77006	10.0305	10.5955	18.8635	3.93435	3.90303	4.12046	4.65857	6.25952	9.30706	4.60824	5.31306	4.60705	3.75596	2.96242	3.03257	3.90851	4.30916	3.50304	2.9889	2.77808	3.03655	1.10948	0.873917	0.970703	11.07	12.9504	11.6854
trans-.alpha.-Bergamotene	Terpenoids	C15H24	13474-59-4	3.72545	3.33246	3.6024	4.31633	4.42757	3.77006	10.0305	10.5955	18.8635	3.93435	3.90303	4.12046	4.65857	6.25952	9.30706	4.60824	5.31306	4.60705	3.75596	2.96242	3.03257	3.90851	4.30916	3.50304	2.9889	2.77808	3.03655	1.10948	0.873917	0.970703	11.07	12.9504	11.6854
Bicyclosesquiphellandrene	Terpenoids	C15H24	54324-03-7	2.77886	3.17357	3.31759	4.02258	4.17338	2.44258	16.8932	18.3	26.7962	3.73755	3.44813	3.72502	2.21663	4.05149	7.83213	25.2706	28.9255	24.42	46.8443	36.7334	38.5047	4.72331	5.32495	4.45928	3.46884	3.23406	3.40453	8.30731	6.79467	7.2114	1.3824	1.62505	1.42677
Butanoic acid, 3-methyl-, 2-phenylethyl ester	Ester	C13H18O2	140-26-1	0.168599	0.151838	0.161922	0.206722	0.212451	0.148796	1.03326	1.12912	1.35798	0.19437	0.165894	0.193715	0.137873	0.204957	0.489595	1.61243	1.84699	1.55898	2.99486	2.32625	2.44912	0.304754	0.329031	0.224535	0.22151	0.203838	0.216016	0.528714	0.431915	0.462517	0.111334	0.121935	0.113876
Butanoic acid, 3-methyl-, 3,7-dimethyl-2,6-octadienyl ester, (Z)-	Ester	C15H26O2	3915-83-1	0.390822	0.353956	0.387984	0.527022	0.480839	0.409132	1.0929	1.15475	1.67818	0.443603	0.409982	0.455046	0.00800786	0.00838697	0.013073	8.69563	10.007	8.25428	7.71491	6.75309	6.81094	0.54436	0.588016	0.601743	0.483205	0.383008	0.391298	0.00666589	0.0044661	0.00431468	0.273329	0.317645	0.284039
Butanoic acid, 2-methyl-, 3,7-dimethyl-2,6-octadienyl ester, (E)-	Ester	C15H26O2	68705-63-5	0.390822	0.353956	0.387984	0.527022	0.480839	0.409132	1.0929	1.15475	1.67818	0.443603	0.409982	0.455046	0.00800786	0.00838697	0.013073	8.69563	10.007	8.25428	7.71491	6.75309	6.81094	0.54436	0.588016	0.601743	0.483205	0.383008	0.391298	0.00666589	0.0044661	0.00431468	0.273329	0.317645	0.284039
Geranyl isovalerate	Ester	C15H26O2	109-20-6	0.390822	0.353956	0.387984	0.527022	0.480839	0.409132	1.0929	1.15475	1.67818	0.443603	0.409982	0.455046	0.00800786	0.00838697	0.013073	8.69563	10.007	8.25428	7.71491	6.75309	6.81094	0.54436	0.588016	0.601743	0.483205	0.383008	0.391298	0.00666589	0.0044661	0.00431468	0.273329	0.317645	0.284039
1-Isopropyl-4,7-dimethyl-1,2,3,4,5,6-hexahydronaphthalene	Terpenoids	C15H24	16729-00-3	10.8641	9.87474	10.8066	13.1726	13.6618	10.8769	42.5773	44.5824	51.9144	15.6353	14.8842	16.3026	2.95462	3.18841	4.14188	21.3846	24.5233	20.2172	15.1721	12.6016	9.50187	14.7171	16.1624	13.9284	11.0832	10.2817	10.8831	1.73584	1.468	1.49151	0.232019	0.27703	0.24924
Naphthalene, 1,2,4a,5,8,8a-hexahydro-4,7-dimethyl-1-(1-methylethyl)-, (1.alpha.,4a.beta.,8a.alpha.)-(.+/-.)-	Terpenoids	C15H24	5951-61-1	10.8641	9.87474	10.8066	13.1726	13.6618	10.8769	42.5773	44.5824	51.9144	15.6353	14.8842	16.3026	2.95462	3.18841	4.14188	21.3846	24.5233	20.2172	15.1721	12.6016	9.50187	14.7171	16.1624	13.9284	11.0832	10.2817	10.8831	1.73584	1.468	1.49151	0.232019	0.27703	0.24924
(1R)-2,6,6-Trimethylbicyclo[3.1.1]hept-2-ene	Terpenoids	C10H16	7785-70-8	165.849	157.411	159.304	168.649	159.06	152.88	302.823	315.295	234.194	144.743	188.01	188.277	98.4334	123.757	143.979	57.1039	66.5195	48.5332	11.0184	10.9276	9.25358	197.41	241.437	247.624	191.308	144.325	175.938	131.349	131.369	105.968	227.316	260.868	276.396
(1S)-2,6,6-Trimethylbicyclo[3.1.1]hept-2-ene	Terpenoids	C10H16	7785-26-4	165.849	157.411	159.304	168.649	159.06	152.88	302.823	315.295	234.194	144.743	188.01	188.277	98.4334	123.757	143.979	57.1039	66.5195	48.5332	11.0184	10.9276	9.25358	197.41	241.437	247.624	191.308	144.325	175.938	131.349	131.369	105.968	227.316	260.868	276.396
Cyclohexanol, 2-methyl-5-(1-methylethenyl)-	Terpenoids	C10H18O	619-01-2	4.25573	4.40605	4.30966	6.58566	6.49265	6.55979	24.5013	25.2264	33.8968	5.30714	5.36715	5.65137	3.09277	3.13596	3.62512	2.80159	3.29066	2.69128	0.749804	0.710339	0.760175	5.33961	5.46226	5.57561	9.58897	8.8975	9.21557	16.2654	16.282	15.2903	23.0552	27.0818	22.7599
p-Menth-2-en-7-ol, cis-	Phenol	C10H18O	19898-86-3	4.25573	4.40605	4.30966	6.58566	6.49265	6.55979	24.5013	25.2264	33.8968	5.30714	5.36715	5.65137	3.09277	3.13596	3.62512	2.80159	3.29066	2.69128	0.749804	0.710339	0.760175	5.33961	5.46226	5.57561	9.58897	8.8975	9.21557	16.2654	16.282	15.2903	23.0552	27.0818	22.7599
trans-Calamenene	Terpenoids	C15H22	73209-42-4	0.743276	0.681517	0.721667	0.765066	0.792212	0.643198	2.10482	2.19262	2.698	0.760995	0.74684	0.813013	1.35773	1.68801	2.52129	1.95979	2.24282	1.79471	1.12789	0.86241	0.960909	0.855781	0.937655	0.863844	0.68534	0.61856	0.662894	0.37638	0.352285	0.330039	0.109268	0.130895	0.130593
cis-Calamenene	Terpenoids	C15H22	72937-55-4	0.743276	0.681517	0.721667	0.765066	0.792212	0.643198	2.10482	2.19262	2.698	0.760995	0.74684	0.813013	1.35773	1.68801	2.52129	1.95979	2.24282	1.79471	1.12789	0.86241	0.960909	0.855781	0.937655	0.863844	0.68534	0.61856	0.662894	0.37638	0.352285	0.330039	0.109268	0.130895	0.130593
Cyclohexene, 4-(1,5-dimethyl-1,4-hexadienyl)-1-methyl-	Terpenoids	C15H24	17627-44-0	1.81545	1.61617	1.70656	2.2648	2.39855	1.74896	7.80805	8.28246	10.9909	2.00349	1.87052	2.0425	2.06504	2.7829	5.11414	4.08877	4.5855	4.21093	3.17127	2.68501	2.7076	2.33663	2.51756	2.22326	1.72772	1.61672	1.74171	0.273659	0.242501	0.259277	2.91618	3.40855	3.14866
1,3-Cyclohexadiene, 5-(1,5-dimethyl-4-hexenyl)-2-methyl-, [S-(R*,S*)]-	Terpenoids	C15H24	495-60-3	17.585	16.0664	16.4474	20.7659	22.4419	17.0565	58.0979	63.1547	103.86	25.3091	23.7304	25.6563	1.46326	2.06842	4.12565	25.2426	28.8001	24.7103	42.9212	37.155	38.5745	23.4704	25.3472	22.1398	17.1692	15.9116	16.5299	2.63008	2.22679	2.28299	0.772815	0.912526	0.804744
1H-Benzocycloheptene, 2,4a,5,6,7,8-hexahydro-3,5,5,9-tetramethyl-, (R)-	Terpenoids	C15H24	1461-03-6	17.585	16.0664	16.4474	20.7659	22.4419	17.0565	58.0979	63.1547	103.86	25.3091	23.7304	25.6563	1.46326	2.06842	4.12565	25.2426	28.8001	24.7103	42.9212	37.155	38.5745	23.4704	25.3472	22.1398	17.1692	15.9116	16.5299	2.63008	2.22679	2.28299	0.772815	0.912526	0.804744
Naphthalene, decahydro-4a-methyl-1-methylene-7-(1-methylethenyl)-, [4aR-(4a.alpha.,7.alpha.,8a.beta.)]-	Terpenoids	C15H24	17066-67-0	2.87706	2.60122	2.73182	3.31366	3.42697	2.57356	15.1909	16.3104	23.5272	3.08213	2.81201	3.11942	2.34604	3.33101	6.9107	23.2263	26.8186	23.7507	41.8128	32.9483	34.0065	4.09613	4.49973	3.69822	2.89762	2.71207	3.03396	7.44738	6.02557	6.44801	1.43761	1.69552	1.54852
(S,1Z,6Z)-8-Isopropyl-1-methyl-5-methylenecyclodeca-1,6-diene	Terpenoids	C15H24	317819-80-0	17.388	16.0405	17.0221	21.0918	21.9721	17.106	80.7383	86.0665	111.692	24.6416	24.0038	25.2877	2.35921	3.37343	5.94363	32.1232	36.4801	31.6438	0.0423596	0.0365223	0.0401623	24.3587	26.4875	23.0195	17.8142	16.7169	18.3146	2.81104	2.33785	2.41768	0.216963	0.279635	0.237861
Alloaromadendrene	Terpenoids	C15H24	25246-27-9	17.388	16.0405	17.0221	21.0918	21.9721	17.106	80.7383	86.0665	111.692	24.6416	24.0038	25.2877	2.35921	3.37343	5.94363	32.1232	36.4801	31.6438	0.0423596	0.0365223	0.0401623	24.3587	26.4875	23.0195	17.8142	16.7169	18.3146	2.81104	2.33785	2.41768	0.216963	0.279635	0.237861
1-Isopropyl-4,7-dimethyl-1,2,3,5,6,8a-hexahydronaphthalene	Terpenoids	C15H24	16729-01-4	17.388	16.0405	17.0221	21.0918	21.9721	17.106	80.7383	86.0665	111.692	24.6416	24.0038	25.2877	2.35921	3.37343	5.94363	32.1232	36.4801	31.6438	0.0423596	0.0365223	0.0401623	24.3587	26.4875	23.0195	17.8142	16.7169	18.3146	2.81104	2.33785	2.41768	0.216963	0.279635	0.237861
Germacrene D	Terpenoids	C15H24	23986-74-5	17.4914	15.9548	17.009	19.2499	20.1121	15.6513	94.9732	100.08	130.338	17.6339	17.5317	18.046	22.7205	29.5566	36.8026	136.617	155.787	133.856	262.352	209.532	217.104	23.7003	26.081	22.8279	16.9138	15.7578	17.1	44.5564	37.7386	38.6367	8.66795	10.2191	9.62031
(+)-epi-Bicyclosesquiphellandrene	Terpenoids	C15H24	54274-73-6	17.4914	15.9548	17.009	19.2499	20.1121	15.6513	94.9732	100.08	130.338	17.6339	17.5317	18.046	22.7205	29.5566	36.8026	136.617	155.787	133.856	262.352	209.532	217.104	23.7003	26.081	22.8279	16.9138	15.7578	17.1	44.5564	37.7386	38.6367	8.66795	10.2191	9.62031
.alpha.-Muurolene	Terpenoids	C15H24	10208-80-7	17.4914	15.9548	17.009	19.2499	20.1121	15.6513	94.9732	100.08	130.338	17.6339	17.5317	18.046	22.7205	29.5566	36.8026	136.617	155.787	133.856	262.352	209.532	217.104	23.7003	26.081	22.8279	16.9138	15.7578	17.1	44.5564	37.7386	38.6367	8.66795	10.2191	9.62031
1H-Cyclopenta[1,3]cyclopropa[1,2]benzene, octahydro-7-methyl-3-methylene-4-(1-methylethyl)-, [3aS-(3a.alpha.,3b.beta.,4.beta.,7.alpha.,7aS*)]-	Terpenoids	C15H24	13744-15-5	4.21212	3.90614	4.03506	4.69899	4.64115	3.67019	11.7976	12.2979	21.3746	4.3189	4.09788	4.2684	15.6686	20.9901	50.0769	9.77827	11.2455	9.658	17.7497	13.9791	14.5149	5.56372	6.33697	5.37655	4.00155	3.60027	3.8144	2.49917	1.94019	2.00528	0.250225	0.2992	0.261814
L-Fenchone	Terpenoids	C10H16O	7787-20-4	22.828	24.0112	23.9572	25.8465	25.8032	21.8436	13.2055	14.7149	15.9177	27.48	28.2686	29.051	1.90866	1.97473	2.09016	5.75953	6.88075	5.21828	1.97224	1.90643	1.95214	28.5848	29.3261	29.6554	28.9338	26.2076	33.5766	6.80798	6.70212	6.22214	3.21421	3.59719	3.13066
D-Fenchone	Terpenoids	C10H16O	4695-62-9	22.828	24.0112	23.9572	25.8465	25.8032	21.8436	13.2055	14.7149	15.9177	27.48	28.2686	29.051	1.90866	1.97473	2.09016	5.75953	6.88075	5.21828	1.97224	1.90643	1.95214	28.5848	29.3261	29.6554	28.9338	26.2076	33.5766	6.80798	6.70212	6.22214	3.21421	3.59719	3.13066
Benzaldehyde, 2-methyl-	Aldehyde	C8H8O	529-20-4	328.509	315.463	324.113	294.462	287.739	292.295	391.478	404.111	405.287	310.255	325.861	320.963	165.449	161.79	185.737	7.39237	8.53249	6.23954	0.754723	0.832384	0.627746	367.739	380.663	403.846	332.044	291.258	322.963	334.866	296.233	297.145	498.035	592.94	507.605
Ethanone, 1-(4-methylphenyl)-	Ketone	C9H10O	122-00-9	0.253449	0.221917	0.254762	0.27353	0.258266	0.269385	0.467273	0.419742	0.423298	0.279896	0.282637	0.285197	0.165913	0.144926	0.179012	0.425396	0.505616	0.381475	0.112783	0.145337	0.165777	0.305901	0.319341	0.346358	0.327124	0.288539	0.304941	0.383181	0.388542	0.367908	0.500097	0.608422	0.502986
Aromandendrene	Terpenoids	C15H24	489-39-4	0.936481	0.882339	0.94109	1.16615	1.1972	0.962223	0.402429	0.320694	0.556964	1.10214	1.07747	1.13084	1.38053	1.87188	2.83867	21.4146	25.8539	19.2434	11.8251	9.49278	10.3051	1.15325	1.27462	1.10056	0.855616	0.771831	0.702209	0.576962	0.436653	0.449658	0.0552078	0.0647378	0.0647897
Pyrazine, 2-ethyl-3,5-dimethyl-	Heterocyclic compound	C8H12N2	13925-07-0	1.38284	1.41148	1.34147	1.27416	1.25258	1.3126	1.59565	1.57004	1.6989	1.26434	1.32503	1.293	0.529314	0.608184	0.704851	0.104585	0.131208	0.0866606	0.0764396	0.0556292	0.0648437	1.50457	1.54114	1.68774	1.39454	1.2092	1.53136	1.24305	1.13524	1.09764	2.43187	3.13583	2.67367
Pyrazine, 2,6-diethyl-	Heterocyclic compound	C8H12N2	13067-27-1	1.38284	1.41148	1.34147	1.27416	1.25258	1.3126	1.59565	1.57004	1.6989	1.26434	1.32503	1.293	0.529314	0.608184	0.704851	0.104585	0.131208	0.0866606	0.0764396	0.0556292	0.0648437	1.50457	1.54114	1.68774	1.39454	1.2092	1.53136	1.24305	1.13524	1.09764	2.43187	3.13583	2.67367
2,3-Dimethyl-5-ethylpyrazine	Heterocyclic compound	C8H12N2	15707-34-3	1.38284	1.41148	1.34147	1.27416	1.25258	1.3126	1.59565	1.57004	1.6989	1.26434	1.32503	1.293	0.529314	0.608184	0.704851	0.104585	0.131208	0.0866606	0.0764396	0.0556292	0.0648437	1.50457	1.54114	1.68774	1.39454	1.2092	1.53136	1.24305	1.13524	1.09764	2.43187	3.13583	2.67367
o-Toluidine	Amine	C7H9N	95-53-4	16.7122	19.5545	16.607	14.3276	14.5799	14.1634	24.8635	24.9397	25.073	18.3659	19.4616	19.9537	8.50262	9.65382	11.7938	0.403185	0.465641	0.344745	0.0489441	0.0457652	0.0408331	18.953	20.0712	23.9377	20.5963	15.3493	20.1341	17.5268	18.1263	15.242	32.4817	36.757	31.4582
Bicyclo[2.2.1]heptan-2-ol, 1,7,7-trimethyl-, (1S-endo)-	Terpenoids	C10H18O	464-45-9	0.455515	0.478991	0.472527	0.582337	0.56493	0.610802	1.13423	1.19079	1.2399	0.69882	0.690923	0.678707	0.195728	0.222979	0.234543	1.08082	1.23879	0.953912	0.325981	0.357762	0.351284	0.579117	0.612325	0.644309	0.780541	0.711009	0.742033	0.779778	0.777098	0.715516	0.982367	1.16031	0.985726
Butanoic acid, 3-methyl-, 2-methylbutyl ester	Ester	C10H20O2	2445-77-4	3.59839	3.77262	3.7651	4.07788	4.04848	4.14985	1.75489	1.71273	1.80242	5.17456	5.29487	5.40106	0.0790041	0.0845723	0.0914755	1.1594	1.10827	1.04551	0.45528	0.438591	0.442951	4.52856	4.64609	4.71456	5.48279	4.96957	5.18549	1.41855	1.36019	1.27273	0.44566	0.536739	0.427908
n-Amyl isovalerate	Ester	C10H20O2	25415-62-7	3.59839	3.77262	3.7651	4.07788	4.04848	4.14985	1.75489	1.71273	1.80242	5.17456	5.29487	5.40106	0.0790041	0.0845723	0.0914755	1.1594	1.10827	1.04551	0.45528	0.438591	0.442951	4.52856	4.64609	4.71456	5.48279	4.96957	5.18549	1.41855	1.36019	1.27273	0.44566	0.536739	0.427908
(3R,3aR,7R,8aS)-3,8,8-Trimethyl-6-methyleneoctahydro-1H-3a,7-methanoazulene	Terpenoids	C15H24	79120-98-2	0.68973	0.666336	0.696357	0.878108	0.986212	0.742319	2.77076	2.88588	3.79964	1.11137	1.07861	0.875992	0.121924	0.130517	0.141171	0.114643	0.142345	0.0938863	0.125842	0.108501	0.119314	0.935958	1.08443	0.942367	0.713921	0.675078	0.544019	0.0985311	0.104842	0.0890003	0.128911	0.155713	0.132075
1H-3a,7-Methanoazulene, octahydro-3,8,8-trimethyl-6-methylene-, [3R-(3.alpha.,3a.beta.,7.beta.,8a.alpha.)]-	Terpenoids	C15H24	546-28-1	0.68973	0.666336	0.696357	0.878108	0.986212	0.742319	2.77076	2.88588	3.79964	1.11137	1.07861	0.875992	0.121924	0.130517	0.141171	0.114643	0.142345	0.0938863	0.125842	0.108501	0.119314	0.935958	1.08443	0.942367	0.713921	0.675078	0.544019	0.0985311	0.104842	0.0890003	0.128911	0.155713	0.132075
(1R,2S,6S,7S,8S)-8-Isopropyl-1-methyl-3-methylenetricyclo[4.4.0.02,7]decane-rel-	Terpenoids	C15H24	18252-44-3	0.68973	0.666336	0.696357	0.878108	0.986212	0.742319	2.77076	2.88588	3.79964	1.11137	1.07861	0.875992	0.121924	0.130517	0.141171	0.114643	0.142345	0.0938863	0.125842	0.108501	0.119314	0.935958	1.08443	0.942367	0.713921	0.675078	0.544019	0.0985311	0.104842	0.0890003	0.128911	0.155713	0.132075
3a,7-Methano-3aH-cyclopentacyclooctene, 1,4,5,6,7,8,9,9a-octahydro-1,1,7-trimethyl-, [3aR-(3a.alpha.,7.alpha.,9a.beta.)]-	Terpenoids	C15H24	469-92-1	0.68973	0.666336	0.696357	0.878108	0.986212	0.742319	2.77076	2.88588	3.79964	1.11137	1.07861	0.875992	0.121924	0.130517	0.141171	0.114643	0.142345	0.0938863	0.125842	0.108501	0.119314	0.935958	1.08443	0.942367	0.713921	0.675078	0.544019	0.0985311	0.104842	0.0890003	0.128911	0.155713	0.132075
(6Z)-Nonen-1-ol	Alcohol	C9H18O	35854-86-5	0.0277955	0.0292196	0.0278386	0.0340255	0.0370929	0.0344347	0.121287	0.126432	0.134313	0.0379859	0.0424106	0.0388235	0.0625724	0.0615445	0.0709238	0.0257866	0.0279259	0.0225486	0.00414986	0.00494506	0.00521596	0.0361511	0.0423724	0.0379511	0.0444548	0.0372294	0.0375288	0.0531576	0.0535473	0.0574922	0.138891	0.153571	0.144517
.alpha.-Thujenal	Aldehyde	C10H14O	57129-54-1	0.547906	0.5674	0.556197	0.878272	0.871821	0.868019	3.28695	3.37567	3.50051	0.690871	0.749364	0.797722	0.402581	0.414135	0.463851	0.356666	0.415653	0.342858	0.0994912	0.0960905	0.0615824	0.717362	0.729111	0.725663	1.22719	1.13347	1.17756	2.1603	2.1159	2.02866	3.1619	3.61389	3.08155
Bicyclo[3.1.1]hept-3-en-2-one, 4,6,6-trimethyl-, (1S)-	Terpenoids	C10H14O	1196-01-6	0.547906	0.5674	0.556197	0.878272	0.871821	0.868019	3.28695	3.37567	3.50051	0.690871	0.749364	0.797722	0.402581	0.414135	0.463851	0.356666	0.415653	0.342858	0.0994912	0.0960905	0.0615824	0.717362	0.729111	0.725663	1.22719	1.13347	1.17756	2.1603	2.1159	2.02866	3.1619	3.61389	3.08155
Bicyclo[3.1.1]hept-3-en-2-one, 4,6,6-trimethyl-	Terpenoids	C10H14O	80-57-9	0.547906	0.5674	0.556197	0.878272	0.871821	0.868019	3.28695	3.37567	3.50051	0.690871	0.749364	0.797722	0.402581	0.414135	0.463851	0.356666	0.415653	0.342858	0.0994912	0.0960905	0.0615824	0.717362	0.729111	0.725663	1.22719	1.13347	1.17756	2.1603	2.1159	2.02866	3.1619	3.61389	3.08155
Nonane, 2-methyl-5-propyl-	Hydrocarbons	C13H28	31081-17-1	0.0255308	0.0329991	0.0259382	0.0311087	0.0354078	0.0536903	0.0724549	0.0794935	0.0827691	0.0414896	0.0429373	0.0413744	0.0209111	0.0227742	0.0290199	0.0589548	0.0989558	0.0604328	0.0109905	0.0215585	0.00944866	0.035721	0.0599128	0.042531	0.0471551	0.0431699	0.0423407	0.0584447	0.0564688	0.0520884	0.0695937	0.0882555	0.0777873
Nonane, 5-methyl-5-propyl-	Hydrocarbons	C13H28	17312-75-3	0.0255308	0.0329991	0.0259382	0.0311087	0.0354078	0.0536903	0.0724549	0.0794935	0.0827691	0.0414896	0.0429373	0.0413744	0.0209111	0.0227742	0.0290199	0.0589548	0.0989558	0.0604328	0.0109905	0.0215585	0.00944866	0.035721	0.0599128	0.042531	0.0471551	0.0431699	0.0423407	0.0584447	0.0564688	0.0520884	0.0695937	0.0882555	0.0777873
Decane, 5-ethyl-5-methyl-	Hydrocarbons	C13H28	17312-74-2	0.0255308	0.0329991	0.0259382	0.0311087	0.0354078	0.0536903	0.0724549	0.0794935	0.0827691	0.0414896	0.0429373	0.0413744	0.0209111	0.0227742	0.0290199	0.0589548	0.0989558	0.0604328	0.0109905	0.0215585	0.00944866	0.035721	0.0599128	0.042531	0.0471551	0.0431699	0.0423407	0.0584447	0.0564688	0.0520884	0.0695937	0.0882555	0.0777873
Cyclohexanol, 1-methyl-4-(1-methylethyl)-, cis-	Terpenoids	C10H20O	3901-95-9	0.115656	0.122814	0.125616	0.153733	0.124711	0.124552	0.645337	0.664145	0.332741	0.18535	0.181178	0.18165	0.0706306	0.310699	0.218555	0.246565	0.322173	0.226762	0.0465362	0.0382077	0.0511762	0.158544	0.168479	0.167226	0.206361	0.187615	0.19188	0.228749	0.246947	0.212957	0.321133	0.375556	0.314995
dl-Menthol	Terpenoids	C10H20O	89-78-1	0.334729	0.374353	0.372824	0.577759	0.579933	0.57019	2.41017	2.51564	2.71145	0.464591	0.446923	0.484225	0.0837405	0.0896425	0.0969596	1.16593	1.31651	1.44958	8.88821	7.84637	7.89361	0.383821	0.391124	0.406176	0.71525	0.656346	0.64821	1.16034	1.18084	1.10169	2.06484	2.38029	2.09658
Cyclohexanol, 5-methyl-2-(1-methylethyl)-, (1.alpha.,2.alpha.,5.alpha.)-	Terpenoids	C10H20O	491-02-1	0.334729	0.374353	0.372824	0.577759	0.579933	0.57019	2.41017	2.51564	2.71145	0.464591	0.446923	0.484225	0.0837405	0.0896425	0.0969596	1.16593	1.31651	1.44958	8.88821	7.84637	7.89361	0.383821	0.391124	0.406176	0.71525	0.656346	0.64821	1.16034	1.18084	1.10169	2.06484	2.38029	2.09658
d-Menthol	Alcohol	C10H20O	15356-60-2	0.334729	0.374353	0.372824	0.577759	0.579933	0.57019	2.41017	2.51564	2.71145	0.464591	0.446923	0.484225	0.0837405	0.0896425	0.0969596	1.16593	1.31651	1.44958	8.88821	7.84637	7.89361	0.383821	0.391124	0.406176	0.71525	0.656346	0.64821	1.16034	1.18084	1.10169	2.06484	2.38029	2.09658
1-(6-Methyl-2-pyrazinyl)-1-ethanone	Heterocyclic compound	C7H8N2O	22047-26-3	0.508838	0.517276	0.499054	0.665314	0.6538	0.484258	0.865201	0.856427	0.926074	0.686321	0.527985	0.530495	0.261315	0.305442	0.345788	0.0579701	0.0713422	0.0482474	0.036855	0.0318783	0.0320735	0.574923	0.599052	0.643296	0.52734	0.463625	0.674441	0.674781	0.605474	0.586925	1.33809	1.45569	1.24674
3-Heptanol, 6-methyl-	Alcohol	C8H18O	18720-66-6	0.145109	0.141705	0.145581	0.146487	0.0323813	0.127223	0.045417	0.0484787	0.0351219	0.128119	0.134334	0.134357	0.0137571	0.0163919	0.0196089	0.421024	0.520369	0.377267	0.077829	0.0749157	0.0586576	0.167764	0.0427301	0.176252	0.142845	0.125586	0.109182	0.083426	0.0820306	0.0731173	0.179742	0.15692	0.126619
Dodecane, 5-methyl-	Hydrocarbons	C13H28	17453-93-9	0.0359179	0.0345976	0.0326546	0.0566724	0.0424853	0.0395815	0.0584541	0.0583441	0.108787	0.0463473	0.0420424	0.025409	0.0768493	0.0725222	0.10899	0.0656626	0.0887093	0.0612552	0.160181	0.103538	0.123313	0.0323124	0.0499403	0.0331943	0.0461115	0.0417707	0.042157	0.142561	0.0920555	0.101267	0.16363	0.170649	0.162999
Dodecane, 4-methyl-	Hydrocarbons	C13H28	6117-97-1	0.0359179	0.0345976	0.0326546	0.0566724	0.0424853	0.0395815	0.0584541	0.0583441	0.108787	0.0463473	0.0420424	0.025409	0.0768493	0.0725222	0.10899	0.0656626	0.0887093	0.0612552	0.160181	0.103538	0.123313	0.0323124	0.0499403	0.0331943	0.0461115	0.0417707	0.042157	0.142561	0.0920555	0.101267	0.16363	0.170649	0.162999
Terpinen-4-ol	Terpenoids	C10H18O	562-74-3	3.89676	4.04817	4.08508	4.43383	4.38264	4.61618	10.8735	11.253	12.4898	4.33411	4.75809	4.86426	1.75574	2.08419	2.33279	9.16164	9.91269	8.39293	1.56812	1.64167	1.70577	5.19373	5.392	5.65599	5.09301	4.44998	5.95323	7.76065	7.55126	7.2434	9.98234	11.4862	9.78712
Benzoic acid, 2,4-dichloro-	Acid	C7H4Cl2O2	50-84-0	0.147291	0.133466	0.138903	0.166098	0.177291	0.134745	0.587172	0.514742	0.844201	0.172638	0.159431	0.168645	0.270427	0.330592	0.750351	0.290541	0.327737	0.281323	0.0822885	0.00694215	0.384941	0.188538	0.198211	0.178712	0.141996	0.133266	0.139126	0.0400503	0.0335404	0.0355605	0.0907975	0.10932	0.095242
(+)-Dihydrocarvone	Terpenoids	C10H16O	5524-05-0	0.066272	0.0666386	0.0663875	0.106779	0.105773	0.104521	0.402167	0.416057	0.425557	0.0857973	0.0946941	0.0966645	0.0414428	0.0484036	0.0492271	0.0495377	0.0662247	0.0412924	0.001482	0.00638886	0.00882765	0.0864429	0.0697054	0.0906426	0.132845	0.118344	0.146855	0.259879	0.255113	0.249046	0.405262	0.473802	0.40427
3-Hexanol, 2,5-dimethyl-	Alcohol	C8H18O	19550-07-3	3.34349	3.21566	3.18213	3.41555	3.23032	3.09183	4.95115	5.13886	3.92911	2.87957	3.07368	3.08954	1.79325	2.20919	2.86044	1.04315	1.22333	0.88834	0.0443237	0.20075	0.210123	3.94159	3.93789	4.07478	3.16628	2.91462	3.37422	2.21448	2.24161	2.19231	4.59741	5.3654	4.5107
3,5-Octadien-2-one, (E,E)-	Ketone	C8H12O	30086-02-3	2.88029	2.99124	2.99085	3.21139	3.20083	3.23676	1.48587	1.44415	1.3947	3.21834	4.07509	4.13724	0.0608096	0.0650955	0.352044	1.0696	0.940516	0.947298	0.471028	0.485245	0.494871	3.51694	3.63844	3.6555	4.19729	3.09629	3.99151	1.10977	0.873482	1.02391	0.532074	0.622324	0.518284
cis-.beta.-Farnesene	Terpenoids	C15H24	28973-97-9	18.5436	16.844	17.5252	23.949	24.2596	19.3483	54.7861	56.9599	90.2895	19.1419	18.5508	19.3761	20.9062	27.9895	68.0185	0.215449	0.267509	1.89505	1.35046	1.10198	1.12114	18.617	20.569	17.7183	14.7704	13.6741	14.084	5.55815	4.41932	4.955	83.5414	98.773	88.7025
1,6,10-Dodecatriene, 7,11-dimethyl-3-methylene-	Terpenoids	C15H24	77129-48-7	18.5436	16.844	17.5252	23.949	24.2596	19.3483	54.7861	56.9599	90.2895	19.1419	18.5508	19.3761	20.9062	27.9895	68.0185	0.215449	0.267509	1.89505	1.35046	1.10198	1.12114	18.617	20.569	17.7183	14.7704	13.6741	14.084	5.55815	4.41932	4.955	83.5414	98.773	88.7025
3-Thiophenethiol	Alcohol	C4H4S2	7774-73-4	21.7242	21.3841	20.7761	21.6325	21.0909	20.5424	30.5588	31.0636	24.8232	20.5873	22.0068	22.1688	3.92367	4.20021	4.54305	96.2752	113.766	78.999	22.7317	20.5905	19.1984	25.9259	27.1509	27.3541	21.6696	19.6186	20.033	21.5999	21.3165	20.1634	37.5522	42.848	37.4722
1,5-Cyclohexadiene-1-methanol, 4-(1-methylethyl)-	Terpenoids	C10H16O	19876-45-0	0.888216	0.91643	0.901044	1.23868	1.20159	1.22923	5.68706	5.95438	6.45732	1.02859	1.07795	1.29807	0.67188	0.668559	0.76769	0.56289	0.652191	0.53195	0.115316	0.099425	0.109334	1.11398	1.1487	1.17094	2.13039	1.98669	2.03289	2.97985	3.12272	2.77576	4.45551	5.20832	4.39537
Hexanoic acid, 5-hexenyl ester	Ester	C12H22O2	108058-81-7	0.12661	0.124248	0.121649	0.132814	0.137593	0.115129	0.472494	0.447554	0.771183	0.123297	0.118154	0.122452	0.27362	0.580209	2.35405	0.120772	0.191939	0.11299	0.649972	0.619886	0.529962	0.146573	0.180663	0.159549	0.119244	0.10613	0.113887	0.0850612	0.0640956	0.0641449	0.015762	0.0190391	0.0161489
Pyrazine, 2-ethyl-6-methyl-	Heterocyclic compound	C7H10N2	13925-03-6	3.6883	3.67499	3.57666	3.5301	3.43439	3.46984	4.8092	4.27812	4.45893	3.56631	3.70054	3.64205	0.922181	1.1078	1.28912	0.722579	1.04055	0.756647	0.158633	0.136773	0.150404	4.25513	4.40871	4.57328	3.70256	3.27698	3.42068	3.08022	2.95095	2.75872	5.79477	6.2094	5.28149
Pyrazine, 2-ethyl-3-methyl-	Heterocyclic compound	C7H10N2	15707-23-0	3.6883	3.67499	3.57666	3.5301	3.43439	3.46984	4.8092	4.27812	4.45893	3.56631	3.70054	3.64205	0.922181	1.1078	1.28912	0.722579	1.04055	0.756647	0.158633	0.136773	0.150404	4.25513	4.40871	4.57328	3.70256	3.27698	3.42068	3.08022	2.95095	2.75872	5.79477	6.2094	5.28149
1,2,4-Metheno-1H-indene, octahydro-1,7a-dimethyl-5-(1-methylethyl)-, [1S-(1.alpha.,2.alpha.,3a.beta.,4.alpha.,5.alpha.,7a.beta.,8S*)]-	Terpenoids	C15H24	22469-52-9	0.845443	1.05712	1.07134	1.19058	1.18429	1.00124	4.10951	4.25715	8.08236	1.09247	1.06213	1.08414	3.39357	4.55943	10.2642	1.40935	1.65165	1.30532	1.13443	0.866075	0.880039	1.38088	1.58861	1.40737	1.05334	0.935097	0.996331	0.7213	0.57286	0.570511	0.140874	0.170163	0.144332
Butanoic acid, 3-methyl-, phenylmethyl ester	Ester	C12H16O2	103-38-8	0.92487	0.877206	0.895166	1.04237	1.08372	0.8306	3.12382	3.36562	5.63136	0.986911	0.933193	0.986691	3.55885	4.92207	9.15975	3.95037	4.51785	3.84454	7.09723	5.61142	5.81911	1.28975	1.44717	1.22486	0.917051	0.838963	0.978343	0.388329	0.295183	0.30181	0.0725897	0.0876817	0.0743714
Pentanoic acid, phenylmethyl ester	Ester	C12H16O2	10361-39-4	0.92487	0.877206	0.895166	1.04237	1.08372	0.8306	3.12382	3.36562	5.63136	0.986911	0.933193	0.986691	3.55885	4.92207	9.15975	3.95037	4.51785	3.84454	7.09723	5.61142	5.81911	1.28975	1.44717	1.22486	0.917051	0.838963	0.978343	0.388329	0.295183	0.30181	0.0725897	0.0876817	0.0743714
3,7-Octadiene-2,6-diol, 2,6-dimethyl-	Alcohol	C10H18O2	13741-21-4	0.417671	0.434309	0.432554	0.709965	0.71019	0.709562	2.98512	3.13286	3.37177	0.591607	0.485798	0.625338	0.102183	0.109384	0.118313	0.733583	0.618088	0.588112	3.09659	2.70342	2.78913	0.563102	0.57151	0.575089	0.957365	0.903714	0.893034	1.73081	1.44012	1.61749	2.60376	3.01547	2.66791
Pentanoic acid, 2-methylpropyl ester	Ester	C9H18O2	10588-10-0	0.188661	0.198046	0.206006	0.179747	0.174392	0.181854	0.244041	0.240992	0.246581	0.182739	0.189259	0.170982	0.124474	0.135434	0.150046	0.0521029	0.0747179	0.0407559	0.0109256	0.00941999	0.0103588	0.206951	0.219012	0.225964	0.207457	0.181135	0.206997	0.2473	0.215456	0.203171	0.344174	0.377768	0.324379
trans-Linalool oxide (furanoid)	Heterocyclic compound	C10H18O2	34995-77-2	0.254531	0.267342	0.258775	0.230723	0.233241	0.236489	0.510406	0.512348	0.550722	0.360327	0.26562	0.362296	0.134115	0.153806	0.178854	0.0267699	0.0355794	0.0236572	0.00587699	0.00506712	0.00557213	0.288028	0.307037	0.331575	0.377924	0.229027	0.367221	0.347605	0.318427	0.303438	0.648935	0.691378	0.59967
trans-.beta.-Ocimene	Terpenoids	C10H16	3779-61-1	708.394	677.979	696.669	630.673	617.084	626.182	834.52	864.624	864.53	665.026	699.726	689.333	365.263	353.452	411.651	16.409	19.0447	13.9304	3.36735	2.90332	3.19268	790.059	817.477	865.767	711.726	624.705	692.904	718.626	632.693	638.086	1061.67	1258.61	1078.33
.gamma.-Terpinene	Terpenoids	C10H16	99-85-4	708.394	677.979	696.669	630.673	617.084	626.182	834.52	864.624	864.53	665.026	699.726	689.333	365.263	353.452	411.651	16.409	19.0447	13.9304	3.36735	2.90332	3.19268	790.059	817.477	865.767	711.726	624.705	692.904	718.626	632.693	638.086	1061.67	1258.61	1078.33
Benzene, 1,2,3,5-tetramethyl-	Aromatics	C10H14	527-53-7	0.334749	0.336697	0.31797	0.302948	0.296814	0.290358	0.210543	0.207288	0.221923	0.301844	0.344347	0.303574	0.0985734	0.0991391	0.140818	0.00379097	0.004707	0.00310459	0.038219	0.0306465	0.0197272	0.366114	0.380699	0.379878	0.329289	0.2894	0.33518	0.0789873	0.0553085	0.0678493	0.758591	0.813542	0.731682
Phenol, 3,5-dichloro-	Phenol	C6H4Cl2O	591-35-5	0.290851	0.229431	0.235571	0.300387	0.369323	0.242909	0.151685	0.15292	0.255499	0.338963	0.269382	0.346784	0.349875	0.459152	1.08732	8.85156	10.211	8.14541	4.55184	3.84569	4.03215	0.351529	0.399217	0.338059	0.208816	0.192532	0.248157	0.180449	0.107341	0.140384	0.0263966	0.0318847	0.0270445
cis-9-Tetradecen-1-ol	Alcohol	C14H28O	35153-15-2	0.0594966	0.0559443	0.0556055	0.0663073	0.066537	0.0595541	0.201141	0.197167	0.277572	0.116904	0.111623	0.109745	0.0375156	0.0429739	0.0653299	0.057851	0.0712097	0.0538204	0.0030508	0.0026304	0.00289255	0.0953668	0.0925568	0.102293	0.0782742	0.0647945	0.0788679	0.013065	0.0167853	0.0107882	0.016579	0.0230979	0.0199496
cis-11-Tetradecen-1-ol	Alcohol	C14H28O	34010-15-6	0.0594966	0.0559443	0.0556055	0.0663073	0.066537	0.0595541	0.201141	0.197167	0.277572	0.116904	0.111623	0.109745	0.0375156	0.0429739	0.0653299	0.057851	0.0712097	0.0538204	0.0030508	0.0026304	0.00289255	0.0953668	0.0925568	0.102293	0.0782742	0.0647945	0.0788679	0.013065	0.0167853	0.0107882	0.016579	0.0230979	0.0199496
Bicyclo[2.2.1]heptan-2-ol, 2,3,3-trimethyl-	Terpenoids	C10H18O	465-31-6	0.0399806	0.0380824	0.0384869	0.0544059	0.0534024	0.0541764	0.143137	0.149152	0.166742	0.06502	0.0671178	0.0605427	0.00585997	0.00627299	0.00678502	0.0491714	0.0546123	0.0463218	0.0516785	0.0613896	0.0650096	0.0582154	0.0620628	0.0685236	0.0725751	0.0693033	0.0705169	0.05296	0.0505654	0.0451452	0.123674	0.132809	0.126787
Carvone	Terpenoids	C10H14O	99-49-0	0.0495006	0.0512792	0.0469392	0.0676463	0.0710191	0.0634739	0.0994179	0.10194	0.114329	0.0338852	0.0293638	0.0317917	0.103826	0.109698	0.141688	0.0231572	0.0231706	0.00305652	0.00409686	0.0035323	0.00388434	0.0627834	0.0619481	0.0608277	0.0710505	0.0641479	0.0469978	0.0518547	0.222635	0.0494926	0.358785	0.291418	0.363835
D-Carvone	Terpenoids	C10H14O	2244-16-8	0.0495006	0.0512792	0.0469392	0.0676463	0.0710191	0.0634739	0.0994179	0.10194	0.114329	0.0338852	0.0293638	0.0317917	0.103826	0.109698	0.141688	0.0231572	0.0231706	0.00305652	0.00409686	0.0035323	0.00388434	0.0627834	0.0619481	0.0608277	0.0710505	0.0641479	0.0469978	0.0518547	0.222635	0.0494926	0.358785	0.291418	0.363835
Benzene, 1-methyl-3-(1-methylethenyl)-	Aromatics	C10H12	1124-20-5	0.469576	0.470892	0.45823	0.421698	0.407427	0.407254	0.259693	0.249916	0.333123	0.385152	0.416505	0.42057	0.204085	0.0139931	0.0151353	0.0729828	0.166887	0.0503291	0.121068	0.0927643	0.11333	0.528361	0.563553	0.562306	0.435138	0.391136	0.403345	0.148035	0.155047	0.128853	0.0138209	0.0166944	0.0141601
Geranic acid	Terpenoids	C10H16O2	459-80-3	0.104906	0.0951062	0.0969301	0.122937	0.136792	0.103523	0.466271	0.479975	0.722562	0.107229	0.100159	0.110608	0.0111236	0.0119076	0.0128795	0.560873	0.657517	0.554506	0.487211	0.370146	0.393803	0.155423	0.171395	0.142153	0.116108	0.102863	0.106776	0.00898935	0.00956514	0.00811982	0.058805	0.0746925	0.074084
7-Oxabicyclo[2.2.1]heptane, 1-methyl-4-(1-methylethyl)-	Terpenoids	C10H18O	470-67-7	0.171299	0.168729	0.0529914	0.183106	0.178705	0.180745	0.361978	0.418668	0.428872	0.190644	0.204291	0.206018	0.296533	0.317931	0.335967	0.0132446	0.016445	0.0108466	0.0145384	0.012535	0.0137843	0.209375	0.208012	0.228222	0.216594	0.191012	0.207443	1.11731	1.24673	0.982041	0.194198	0.214567	0.172656
Isobutyl isovalerate	Ester	C9H18O2	589-59-3	0.0110378	0.0118689	0.0111175	0.0107224	0.00868854	0.00901949	12.5587	12.9351	12.3238	0.00883486	0.0101406	0.00767041	3.38858	3.84333	3.94309	0.00158255	0.00196495	0.00129602	0.00173714	0.00149776	0.00164703	0.00761697	0.0096057	0.00976831	0.00803099	0.00765296	0.00622751	3.35372	3.08837	2.96856	3.66827	3.85611	3.61702
Butanoic acid, pentyl ester	Ester	C9H18O2	540-18-1	5.92969	5.73322	5.84846	4.57578	4.57635	4.50549	0.00575132	0.00601693	0.00576474	5.64866	5.89217	5.81892	2.8538	2.8216	3.19506	0.133286	0.14323	0.109651	0.0334207	0.0311904	0.0379675	6.64038	6.89883	7.3416	6.0009	5.28083	5.86722	6.05565	5.3565	4.68051	0.00684715	0.00827073	0.00701521
2-Octanol, (S)-	Alcohol	C8H18O	6169-06-8	0.768252	0.757518	0.741629	0.459279	0.804401	0.798928	22.0416	22.7749	21.6221	0.739157	0.779637	0.779514	4.82376	5.5972	4.6272	0.0984697	0.122263	0.0806411	0.108089	0.0931938	0.102482	0.878855	0.932316	0.964317	0.413817	0.371889	0.827254	5.61254	5.5368	5.14338	6.95127	7.48901	6.5932
1H-Cycloprop[e]azulene, 1a,2,3,4,4a,5,6,7b-octahydro-1,1,4,7-tetramethyl-, [1aR-(1a.alpha.,4.alpha.,4a.beta.,7b.alpha.)]-	Terpenoids	C15H24	489-40-7	0.264051	0.249086	0.245916	0.296767	0.324355	0.26861	0.95275	0.965807	1.39957	0.351656	0.343985	0.361014	0.00460208	0.00492643	0.00532855	0.470389	0.535009	0.430127	0.00474996	0.0040954	0.00450356	0.307983	0.345168	0.32079	0.230087	0.221288	0.231586	0.0804613	0.0604607	0.0610977	0.0258811	0.0427137	0.0249261
Ethanone, 1-(3-pyridinyl)-	Ketone	C7H7NO	350-03-8	80.1996	80.3995	78.0547	78.2737	76.1127	76.4704	96.2531	99.1438	94.9373	69.3782	73.3437	73.0172	94.4516	108.152	122.87	17.1557	21.3011	14.0496	18.8316	16.2365	17.8547	93.256	97.2274	100.375	80.1065	71.2038	79.4628	91.3724	88.5699	82.5759	114.5	129.653	111.363
Ethanone, 1-(4-pyridinyl)-	Ketone	C7H7NO	1122-54-9	80.1996	80.3995	78.0547	78.2737	76.1127	76.4704	96.2531	99.1438	94.9373	69.3782	73.3437	73.0172	94.4516	108.152	122.87	17.1557	21.3011	14.0496	18.8316	16.2365	17.8547	93.256	97.2274	100.375	80.1065	71.2038	79.4628	91.3724	88.5699	82.5759	114.5	129.653	111.363
Benzene, 1-methoxy-4-methyl-	Ether	C8H10O	104-93-8	736.223	736.292	719.177	733.601	710.787	717.034	1000.09	1021.1	977.609	652.723	697.315	685.977	752.038	868.667	981.722	141.426	175.599	115.82	155.241	133.848	147.188	854.727	885.912	922.86	750.768	668.191	735.504	732.214	710.481	659.357	991.731	1138.5	976.32
2-octenal	Aldehyde	C8H14O	2363-89-5	0.156904	0.155013	0.159464	0.141431	0.143743	0.149326	0.0033303	0.0034841	0.00333807	0.147383	0.153597	0.147422	0.0934179	0.109591	0.114915	0.0178044	0.0259677	0.014438	0.00387045	0.00333709	0.00366968	0.17489	0.180359	0.183862	0.157209	0.143967	0.150955	0.165838	0.165206	0.149985	0.253831	0.292021	0.248441
Cyclohexene, 1-methyl-5-(1-methylethenyl)-, (R)-	Terpenoids	C10H16	1461-27-4	2519.69	1230.04	2461.54	2482.63	2411.28	2429.94	3290.44	3384.26	3246.76	2212.98	2369.66	2335.34	2720.8	3125.88	3517.06	271.844	337.531	222.625	298.399	257.279	282.92	2925.46	1312.74	3142.36	2552.74	2271.62	2497.56	2609.39	2570.99	2350.22	3429.52	3953.24	3378.15
.beta.-Phellandrene	Terpenoids	C10H16	555-10-2	2519.69	1230.04	2461.54	2482.63	2411.28	2429.94	3290.44	3384.26	3246.76	2212.98	2369.66	2335.34	2720.8	3125.88	3517.06	271.844	337.531	222.625	298.399	257.279	282.92	2925.46	1312.74	3142.36	2552.74	2271.62	2497.56	2609.39	2570.99	2350.22	3429.52	3953.24	3378.15
.beta.-Ocimene	Terpenoids	C10H16	13877-91-3	2519.69	1230.04	2461.54	2443.24	2372.86	2391.52	3239.95	3332	3195.04	2212.98	2346.42	2312.16	2692.7	3097.58	3517.06	271.844	337.531	222.625	298.399	257.279	282.92	2878.44	1312.74	3090.72	2552.74	2271.62	2497.56	2563.85	2542.96	2310.54	3372.54	3912.12	3341.92
Butanoic acid, 3-hexenyl ester, (E)-	Ester	C10H18O2	53398-84-8	0.932405	0.967224	0.918678	1.60191	1.60558	1.60565	6.41796	6.6969	7.21007	1.2373	1.25196	1.33937	0.114537	0.122609	0.132617	0.591475	0.668601	0.575709	0.118217	0.101927	0.112085	1.22833	1.2834	1.27703	2.23673	1.9212	2.12371	3.19372	3.36166	2.99426	5.61266	6.4409	5.73252
(1S,5S)-2-Methyl-5-((R)-6-methylhept-5-en-2-yl)bicyclo[3.1.0]hex-2-ene	Hydrocarbons	C15H24	159407-35-9	0.523316	0.473717	0.48415	0.824025	0.848059	0.511429	2.2411	2.3685	4.73756	0.467701	0.480962	0.486873	0.969883	1.32305	3.07162	0.0391749	0.0486408	0.032082	0.0430016	0.0370759	0.040771	0.464279	0.556059	0.484986	0.400889	0.330048	0.487127	0.210599	0.179129	0.179256	2.45007	2.85164	2.62371
(1R,3aR,4aR,8aR)-1,4,4,6-Tetramethyl-1,2,3,3a,4,4a,7,8-octahydrocyclopenta[1,4]cyclobuta[1,2]benzene	Terpenoids	C15H24	94482-89-0	0.523316	0.473717	0.48415	0.824025	0.848059	0.511429	2.2411	2.3685	4.73756	0.467701	0.480962	0.486873	0.969883	1.32305	3.07162	0.0391749	0.0486408	0.032082	0.0430016	0.0370759	0.040771	0.464279	0.556059	0.484986	0.400889	0.330048	0.487127	0.210599	0.179129	0.179256	2.45007	2.85164	2.62371
Di-epi-.alpha.-cedrene	Terpenoids	C15H24	50894-66-1	0.523316	0.473717	0.48415	0.824025	0.848059	0.511429	2.2411	2.3685	4.73756	0.467701	0.480962	0.486873	0.969883	1.32305	3.07162	0.0391749	0.0486408	0.032082	0.0430016	0.0370759	0.040771	0.464279	0.556059	0.484986	0.400889	0.330048	0.487127	0.210599	0.179129	0.179256	2.45007	2.85164	2.62371
Limonene	Terpenoids	C10H16	138-86-3	2026.94	1983.2	1980.14	1967.46	1918.09	1928.16	2396.22	2458.13	2353.72	1760.18	1868.24	1826.55	2387.05	2754.74	3115.18	410.718	509.961	336.355	450.838	388.712	427.452	2319.64	2406.7	2529	2030.43	1804.62	1975.15	2308.85	2288.27	2075.28	2842.54	3312.8	2837.52
Cyclohexene, 1-methyl-4-(1-methylethenyl)-, (S)-	Terpenoids	C10H16	5989-54-8	2026.94	1983.2	1980.14	1967.46	1918.09	1928.16	2396.22	2458.13	2353.72	1760.18	1868.24	1826.55	2387.05	2754.74	3115.18	410.718	509.961	336.355	450.838	388.712	427.452	2319.64	2406.7	2529	2030.43	1804.62	1975.15	2308.85	2288.27	2075.28	2842.54	3312.8	2837.52
2-Undecenal, E-	Aldehyde	C11H20O	53448-07-0	0.0345828	0.036779	0.035055	0.0387273	0.0398321	0.0337975	0.131667	0.139926	0.230138	0.0380509	0.0346576	0.0358525	0.0829236	0.178589	0.284473	0.0454747	0.0533617	0.0325051	0.00506372	0.00436593	0.00480105	0.0461466	0.056054	0.0473285	0.0378972	0.0326028	0.0336918	0.0255547	0.0210936	0.0209008	0.00518721	0.00626567	0.00531453
1,4-Cyclohexanedione	Ketone	C6H8O2	637-88-7	86.0776	85.1143	84.0081	85.0742	81.2051	83.2907	105.442	106.414	102.374	74.8292	79.1684	78.2119	99.445	115.478	131.641	17.353	21.546	14.2111	19.0481	16.4232	18.06	99.3467	103.152	107.144	86.4462	76.6406	83.9286	98.8717	96.6021	88.5715	120.133	138.916	120.747
3-Octen-2-one	Ketone	C8H14O	1669-44-9	86.0776	85.1143	84.0081	85.0742	81.2051	83.2907	86.2517	52.3166	53.3772	68.6808	73.7563	71.9857	87.9436	106.547	120.663	6.60007	8.19487	5.40509	7.2448	6.24645	6.86898	99.3467	103.152	107.144	79.1865	70.3148	76.4201	28.3625	45.7813	43.7736	50.843	121.67	100.361
1,3-Cyclohexadiene-1-carboxaldehyde, 2,6,6-trimethyl-	Terpenoids	C10H14O	116-26-7	0.0616364	0.0604648	0.0821009	0.0970954	0.0870253	0.10245	0.409067	0.386411	0.633677	0.0984745	0.100739	0.102031	0.0104533	0.01119	0.0121034	0.532923	0.61557	0.411816	0.0107892	0.00930239	0.0102295	0.117055	0.114306	0.13475	0.130239	0.105387	0.162844	0.263549	0.239209	0.223239	0.174002	0.210087	0.174358
2,4-Cycloheptadien-1-one, 2,6,6-trimethyl-	Terpenoids	C10H14O	503-93-5	0.0616364	0.0604648	0.0821009	0.0970954	0.0870253	0.10245	0.409067	0.386411	0.633677	0.0984745	0.100739	0.102031	0.0104533	0.01119	0.0121034	0.532923	0.61557	0.411816	0.0107892	0.00930239	0.0102295	0.117055	0.114306	0.13475	0.130239	0.105387	0.162844	0.263549	0.239209	0.223239	0.174002	0.210087	0.174358
(1R,5S,6R)-2,7,7-Trimethylbicyclo[3.1.1]hept-2-en-6-yl acetate	Ester	C12H18O2	67999-48-8	0.00564536	0.00547256	0.00551682	0.00520596	0.00510985	0.00508841	0.0338959	0.0340619	0.0460095	0.00495647	0.00533486	0.00542761	0.0437518	0.0404815	0.0520386	0.00689434	0.00856024	0.00564607	0.00756781	0.00652494	0.00717524	0.00635297	0.00665858	0.00677657	0.00579466	0.00515563	0.00542599	0.166114	0.191576	0.217776	0.33048	0.356141	0.341384
3-Hexen-1-ol, acetate, (Z)-	Ester	C8H14O2	3681-71-8	0.110835	0.106133	0.0842011	0.0806194	0.0762021	0.0758758	14.3801	15.1036	13.1865	0.0642237	0.069273	0.0741604	4.63011	5.23811	5.3538	0.0173199	0.021505	0.014184	0.0190118	0.0163919	0.0180256	0.0889666	0.0855241	0.0851202	0.0759332	0.070231	0.0136311	4.50826	4.49224	4.19482	5.08032	5.38457	4.97027
2-Hexen-1-ol, acetate, (E)-	Ester	C8H14O2	2497-18-9	0.110835	0.106133	0.0842011	0.0806194	0.0762021	0.0758758	14.3801	15.1036	13.1865	0.0642237	0.069273	0.0741604	4.63011	5.23811	5.3538	0.0173199	0.021505	0.014184	0.0190118	0.0163919	0.0180256	0.0889666	0.0855241	0.0851202	0.0759332	0.070231	0.0136311	4.50826	4.49224	4.19482	5.08032	5.38457	4.97027
(+)-4-Carene	Terpenoids	C10H16	29050-33-7	5.38255	5.31802	5.20558	5.02915	4.88267	4.94949	5.72618	5.78984	5.25664	4.95812	5.10774	5.06165	0.921324	0.986258	1.06676	0.866305	1.07563	0.709455	0.95093	0.819889	0.901602	6.16473	6.2981	6.55587	5.28537	4.74113	4.38931	4.0798	3.96122	3.87242	7.49345	8.11899	6.80788
(+)-3-Carene	Terpenoids	C10H16	498-15-7	5.38255	5.31802	5.20558	5.02915	4.88267	4.94949	5.72618	5.78984	5.25664	4.95812	5.10774	5.06165	0.921324	0.986258	1.06676	0.866305	1.07563	0.709455	0.95093	0.819889	0.901602	6.16473	6.2981	6.55587	5.28537	4.74113	4.38931	4.0798	3.96122	3.87242	7.49345	8.11899	6.80788
3-Carene	Terpenoids	C10H16	13466-78-9	5.38255	5.31802	5.20558	5.02915	4.88267	4.94949	5.72618	5.78984	5.25664	4.95812	5.10774	5.06165	0.921324	0.986258	1.06676	0.866305	1.07563	0.709455	0.95093	0.819889	0.901602	6.16473	6.2981	6.55587	5.28537	4.74113	4.38931	4.0798	3.96122	3.87242	7.49345	8.11899	6.80788
Undecane, 5,7-dimethyl-	Hydrocarbons	C13H28	17312-83-3	0.0477028	0.0496688	0.0496943	0.0822097	0.0852164	0.081845	0.00976526	0.0102162	0.00978804	0.0684425	0.0543429	0.0709792	0.0109958	0.0117708	0.0127315	0.491713	0.555982	0.441583	1.17647	1.26402	1.06464	0.0529854	0.059123	0.0655388	0.112068	0.0959894	0.0920551	0.196268	0.161891	0.184784	0.0116259	0.014043	0.0119112
Undecane, 6,6-dimethyl-	Hydrocarbons	C13H28	17312-76-4	0.0477028	0.0496688	0.0496943	0.0822097	0.0852164	0.081845	0.00976526	0.0102162	0.00978804	0.0684425	0.0543429	0.0709792	0.0109958	0.0117708	0.0127315	0.491713	0.555982	0.441583	1.17647	1.26402	1.06464	0.0529854	0.059123	0.0655388	0.112068	0.0959894	0.0920551	0.196268	0.161891	0.184784	0.0116259	0.014043	0.0119112
Undecane, 4,7-dimethyl-	Hydrocarbons	C13H28	17301-32-5	0.0477028	0.0496688	0.0496943	0.0822097	0.0852164	0.081845	0.00976526	0.0102162	0.00978804	0.0684425	0.0543429	0.0709792	0.0109958	0.0117708	0.0127315	0.491713	0.555982	0.441583	1.17647	1.26402	1.06464	0.0529854	0.059123	0.0655388	0.112068	0.0959894	0.0920551	0.196268	0.161891	0.184784	0.0116259	0.014043	0.0119112
Undecane, 3,5-dimethyl-	Hydrocarbons	C13H28	17312-81-1	0.0477028	0.0496688	0.0496943	0.0822097	0.0852164	0.081845	0.00976526	0.0102162	0.00978804	0.0684425	0.0543429	0.0709792	0.0109958	0.0117708	0.0127315	0.491713	0.555982	0.441583	1.17647	1.26402	1.06464	0.0529854	0.059123	0.0655388	0.112068	0.0959894	0.0920551	0.196268	0.161891	0.184784	0.0116259	0.014043	0.0119112
Undecane, 2,5-dimethyl-	Hydrocarbons	C13H28	17301-22-3	0.0477028	0.0496688	0.0496943	0.0822097	0.0852164	0.081845	0.00976526	0.0102162	0.00978804	0.0684425	0.0543429	0.0709792	0.0109958	0.0117708	0.0127315	0.491713	0.555982	0.441583	1.17647	1.26402	1.06464	0.0529854	0.059123	0.0655388	0.112068	0.0959894	0.0920551	0.196268	0.161891	0.184784	0.0116259	0.014043	0.0119112
Undecane, 2,6-dimethyl-	Hydrocarbons	C13H28	17301-23-4	0.0477028	0.0496688	0.0496943	0.0822097	0.0852164	0.081845	0.00976526	0.0102162	0.00978804	0.0684425	0.0543429	0.0709792	0.0109958	0.0117708	0.0127315	0.491713	0.555982	0.441583	1.17647	1.26402	1.06464	0.0529854	0.059123	0.0655388	0.112068	0.0959894	0.0920551	0.196268	0.161891	0.184784	0.0116259	0.014043	0.0119112
Undecane, 3,6-dimethyl-	Hydrocarbons	C13H28	17301-28-9	0.0477028	0.0496688	0.0496943	0.0822097	0.0852164	0.081845	0.00976526	0.0102162	0.00978804	0.0684425	0.0543429	0.0709792	0.0109958	0.0117708	0.0127315	0.491713	0.555982	0.441583	1.17647	1.26402	1.06464	0.0529854	0.059123	0.0655388	0.112068	0.0959894	0.0920551	0.196268	0.161891	0.184784	0.0116259	0.014043	0.0119112
Undecane, 4,8-dimethyl-	Hydrocarbons	C13H28	17301-33-6	0.0477028	0.0496688	0.0496943	0.0822097	0.0852164	0.081845	0.00976526	0.0102162	0.00978804	0.0684425	0.0543429	0.0709792	0.0109958	0.0117708	0.0127315	0.491713	0.555982	0.441583	1.17647	1.26402	1.06464	0.0529854	0.059123	0.0655388	0.112068	0.0959894	0.0920551	0.196268	0.161891	0.184784	0.0116259	0.014043	0.0119112
Undecane, 4,4-dimethyl-	Hydrocarbons	C13H28	17312-68-4	0.0477028	0.0496688	0.0496943	0.0822097	0.0852164	0.081845	0.00976526	0.0102162	0.00978804	0.0684425	0.0543429	0.0709792	0.0109958	0.0117708	0.0127315	0.491713	0.555982	0.441583	1.17647	1.26402	1.06464	0.0529854	0.059123	0.0655388	0.112068	0.0959894	0.0920551	0.196268	0.161891	0.184784	0.0116259	0.014043	0.0119112
Undecane, 3,8-dimethyl-	Hydrocarbons	C13H28	17301-30-3	0.0477028	0.0496688	0.0496943	0.0822097	0.0852164	0.081845	0.00976526	0.0102162	0.00978804	0.0684425	0.0543429	0.0709792	0.0109958	0.0117708	0.0127315	0.491713	0.555982	0.441583	1.17647	1.26402	1.06464	0.0529854	0.059123	0.0655388	0.112068	0.0959894	0.0920551	0.196268	0.161891	0.184784	0.0116259	0.014043	0.0119112
Undecane, 3,9-dimethyl-	Hydrocarbons	C13H28	17301-31-4	0.0477028	0.0496688	0.0496943	0.0822097	0.0852164	0.081845	0.00976526	0.0102162	0.00978804	0.0684425	0.0543429	0.0709792	0.0109958	0.0117708	0.0127315	0.491713	0.555982	0.441583	1.17647	1.26402	1.06464	0.0529854	0.059123	0.0655388	0.112068	0.0959894	0.0920551	0.196268	0.161891	0.184784	0.0116259	0.014043	0.0119112
Undecane, 3,4-dimethyl-	Hydrocarbons	C13H28	17312-78-6	0.0477028	0.0496688	0.0496943	0.0822097	0.0852164	0.081845	0.00976526	0.0102162	0.00978804	0.0684425	0.0543429	0.0709792	0.0109958	0.0117708	0.0127315	0.491713	0.555982	0.441583	1.17647	1.26402	1.06464	0.0529854	0.059123	0.0655388	0.112068	0.0959894	0.0920551	0.196268	0.161891	0.184784	0.0116259	0.014043	0.0119112
Bicyclo[3.1.1]heptan-3-ol, 6,6-dimethyl-2-methylene-	Terpenoids	C10H16O	5947-36-4	0.491237	0.51004	0.503047	0.42727	0.436171	0.448999	0.15011	0.142075	0.169068	0.568333	0.566426	0.546155	0.011266	0.01206	0.0130444	0.0105932	0.0131529	0.00867526	0.011628	0.0100256	0.0110248	0.514406	0.551831	0.56864	0.559996	0.495989	0.54484	0.0538889	0.048438	0.044226	1.15263	1.25531	1.12858
Bicyclo[4.4.0]dec-1-ene, 2-isopropyl-5-methyl-9-methylene-	Terpenoids	C15H24	150320-52-8	0.528418	0.479022	0.517235	0.719217	0.764025	0.526683	1.72252	1.83207	2.45976	0.0371452	0.039981	0.0406761	0.274748	0.420859	0.994179	2.83237	3.27509	2.84877	5.15943	4.20799	4.38207	0.771946	0.908566	0.772019	0.578647	0.55726	0.555301	0.0444067	0.047251	0.0401113	0.473961	0.590007	0.502315
Carvenone	Terpenoids	C10H16O	499-74-1	0.216522	0.217374	0.199937	0.209844	0.274078	0.257746	0.519772	0.544662	0.615396	0.259129	0.256672	0.26708	0.332953	0.336094	0.422579	0.0323949	0.0402226	0.0265296	0.0355593	0.0306592	0.0337148	0.261759	0.263849	0.240551	0.314459	0.294202	0.292906	0.0278421	0.0296254	0.0251489	0.335993	0.385813	0.318178
4-Hydroxy-2-methylbenzaldehyde	Aldehyde	C8H8O2	41438-18-0	0.0478331	0.0427989	0.046165	0.0631701	0.0648707	0.052411	0.00482182	0.0050445	0.0325799	0.060247	0.0545443	0.0525977	0.0677776	0.00581208	0.158141	0.00510519	0.00633877	1.05109	0.624636	0.51285	0.564719	0.0560796	0.0631735	0.0541481	0.0387173	0.0374686	0.0375852	0.0043877	0.0233437	0.0254901	0.00574054	0.00693405	0.00588144
Pyrazine, 2,5-dimethyl-3-(3-methylbutyl)-	Heterocyclic compound	C11H18N2	18433-98-2	0.107697	0.0859945	0.108308	0.128096	0.130256	0.107069	0.381893	0.403651	0.583695	0.0996884	0.0937047	0.116236	0.0206272	0.022081	0.0238834	0.437673	0.516542	0.435634	0.360208	0.276972	0.283681	0.135896	0.167779	0.12492	0.0952824	0.0823543	0.10138	0.0166696	0.0177373	0.0150572	0.0218093	0.0263436	0.0223446
2,7-Octadiene-1,6-diol, 2,6-dimethyl-	Terpenoids	C10H18O2	64142-78-5	0.314424	0.296496	0.303298	0.240743	0.227583	0.201214	0.0374757	0.0392063	0.0375631	0.355539	0.360672	0.337053	0.373884	0.415075	0.453617	0.039678	0.0492655	0.0324941	0.0435539	0.0375521	0.0412946	0.551733	0.516989	0.417872	0.420911	0.398471	0.420516	0.216344	0.181429	0.195952	0.593592	0.739749	0.613872
2,7-Octadiene-1,6-diol, 2,6-dimethyl-, (Z)-	Alcohol	C10H18O2	103619-06-3	0.314424	0.296496	0.303298	0.240743	0.227583	0.201214	0.0374757	0.0392063	0.0375631	0.355539	0.360672	0.337053	0.373884	0.415075	0.453617	0.039678	0.0492655	0.0324941	0.0435539	0.0375521	0.0412946	0.551733	0.516989	0.417872	0.420911	0.398471	0.420516	0.216344	0.181429	0.195952	0.593592	0.739749	0.613872
Nerolidol	Terpenoids	C15H26O	142-50-7	3.61658	3.26604	3.46204	4.60594	4.93264	3.57018	5.88449	6.3353	8.29016	3.85758	3.59858	3.99331	0.0684335	0.0748671	0.10548	69.7374	79.4303	67.163	56.6289	46.7954	47.823	5.74743	6.19192	5.32134	4.13677	3.957	4.23651	0.0494791	0.0423556	0.0491521	2.74319	3.14901	2.88767
2-Octenoic acid	Acid	C8H14O2	1470-50-4	0.00559643	0.0155865	0.00478142	0.00321258	0.00234249	0.000466533	0.316504	0.337522	0.442069	0.00274064	0.0033461	0.0032396	0.327345	0.366218	0.405311	0.00063211	0.000784849	0.000517662	0.000693857	0.000598242	0.000657864	0.00432658	0.00493443	0.00414416	0.000531286	0.000472696	0.000497484	0.0844321	0.0854034	0.0881291	0.22792	0.254478	0.222148
Undecanol-5	Alcohol	C11H24O	37493-70-2	0.183336	0.177323	0.17691	0.195376	0.1938	0.167366	0.707707	0.649973	1.13478	0.178508	0.17398	0.184581	0.0368775	0.0394766	0.0426989	0.232894	0.264585	0.177338	0.0380625	0.0328174	0.0360881	0.22819	0.250286	0.227545	0.171667	0.148848	0.159631	0.029802	0.0317109	0.0269193	0.0389907	0.0470973	0.0399478
Thymol	Terpenoids	C10H14O	89-83-8	40.4173	39.5058	38.4553	35.3716	38.5415	33.711	0.0111035	0.0116163	0.0111294	47.3937	46.5353	50.2092	0.0125026	0.0133838	0.0144763	0.011756	0.0145967	0.00962752	0.0129044	0.0111261	0.012235	47.416	49.3743	46.8137	51.0098	47.1499	47.9057	0.0597071	0.0537549	0.0653355	159.388	187.609	170.495
Phenol, p-tert-butyl-	Phenol	C10H14O	98-54-4	40.4173	39.5058	38.4553	35.3716	38.5415	33.711	0.0111035	0.0116163	0.0111294	47.3937	46.5353	50.2092	0.0125026	0.0133838	0.0144763	0.011756	0.0145967	0.00962752	0.0129044	0.0111261	0.012235	47.416	49.3743	46.8137	51.0098	47.1499	47.9057	0.0597071	0.0537549	0.0653355	159.388	187.609	170.495
Phenol, m-tert-butyl-	Phenol	C10H14O	585-34-2	40.4173	39.5058	38.4553	35.3716	38.5415	33.711	0.0111035	0.0116163	0.0111294	47.3937	46.5353	50.2092	0.0125026	0.0133838	0.0144763	0.011756	0.0145967	0.00962752	0.0129044	0.0111261	0.012235	47.416	49.3743	46.8137	51.0098	47.1499	47.9057	0.0597071	0.0537549	0.0653355	159.388	187.609	170.495
8-Dodecen-1-ol, acetate, (Z)-	Ester	C14H26O2	28079-04-1	0.0610157	0.0522542	0.0417076	0.0516157	0.0837586	0.0550549	0.330284	0.358766	0.44671	0.0948249	0.096997	0.0992142	0.0110864	0.0118678	0.0128365	0.754701	0.828494	0.716679	0.0114426	0.00986582	0.0108491	0.0797391	0.0817667	0.102834	0.0805682	0.0706496	0.0799776	0.0089593	0.00953316	0.00809267	0.0117217	0.0141587	0.0120094
Bornyl acetate	Terpenoids	C12H20O2	76-49-3	0.0968969	0.0841138	0.0884804	0.0406893	0.0356131	0.0407059	0.00907659	0.00949577	0.00909777	0.065063	0.0725162	0.0732727	0.0102203	0.0109407	0.0118337	0.0776031	0.0971397	0.118107	0.0105488	0.00909511	0.0100016	0.100932	0.118396	0.113533	0.159505	0.150282	0.144638	0.00825941	0.00878844	0.00746048	0.264504	0.314442	0.273378
Bicyclo[2.2.1]heptan-2-ol, 1,7,7-trimethyl-, acetate, (1S-endo)-	Terpenoids	C12H20O2	5655-61-8	0.0968969	0.0841138	0.0884804	0.0406893	0.0356131	0.0407059	0.00907659	0.00949577	0.00909777	0.065063	0.0725162	0.0732727	0.0102203	0.0109407	0.0118337	0.0776031	0.0971397	0.118107	0.0105488	0.00909511	0.0100016	0.100932	0.118396	0.113533	0.159505	0.150282	0.144638	0.00825941	0.00878844	0.00746048	0.264504	0.314442	0.273378
Bicyclo[2.2.1]heptan-2-ol, 1,7,7-trimethyl-, formate, endo-	Ester	C11H18O2	7492-41-3	0.00429193	0.00416056	0.0209711	0.0227783	0.0197873	0.0240631	0.00495055	0.00517918	0.0049621	0.0292045	0.0336446	0.0254089	1.59723	1.6612	2.0209	1.68539	1.91128	1.78153	0.862079	0.737862	0.731325	0.0271622	0.0296931	0.0364053	0.0336562	0.0284696	0.0293704	1.14051	1.25326	1.07785	0.0058938	0.00711918	0.00603846
(S)-(-)-(4-Isopropenyl-1-cyclohexenyl)methanol	Terpenoids	C10H16O	18457-55-1	0.326376	0.302219	0.300456	0.35109	0.38474	0.323741	0.0431259	0.0451175	0.0432265	0.270821	0.362876	0.295091	0.0485602	0.0519827	0.0562258	0.0456603	0.0566933	0.0373932	0.0501206	0.0432139	0.0475207	0.391539	0.424449	0.414384	0.545434	0.513757	0.507137	0.0392432	0.0417568	0.0354472	0.932098	1.02518	1.15812
2,4-Decadienal	Aldehyde	C10H16O	2363-88-4	0.125117	0.108064	0.103068	0.160558	0.169977	0.139918	0.0192101	0.0200973	0.0192549	0.108899	0.116579	0.118257	0.0216308	0.0231553	0.0250454	0.020339	0.0252536	0.0166565	0.0223259	0.0192493	0.0211677	0.125549	0.196034	0.122933	0.237779	0.216639	0.220075	0.0174806	0.0186002	0.0157897	0.477426	0.554618	0.506629
2,4-Decadienal, (E,E)-	Aldehyde	C10H16O	25152-84-5	0.125117	0.108064	0.103068	0.160558	0.169977	0.139918	0.0192101	0.0200973	0.0192549	0.108899	0.116579	0.118257	0.0216308	0.0231553	0.0250454	0.020339	0.0252536	0.0166565	0.0223259	0.0192493	0.0211677	0.125549	0.196034	0.122933	0.237779	0.216639	0.220075	0.0174806	0.0186002	0.0157897	0.477426	0.554618	0.506629
1H-Pyrrole-2-carbonitrile	Heterocyclic compound	C5H4N2	9513-94-4	0.361456	0.322179	0.432038	0.510397	0.544917	0.467344	0.0649271	0.0679256	0.0650786	0.457975	0.449589	0.490433	0.0731086	0.0782613	0.0846494	0.0687428	0.0853533	0.0562965	0.0754579	0.0650596	0.0715436	0.523424	0.542317	0.367529	0.751096	0.702398	0.711259	0.0590816	0.0628659	0.0533667	1.71812	2.03129	1.83042
Geranyl formate	Ester	C11H18O2	105-86-2	0.66892	0.618543	0.614939	0.655149	0.727075	0.618084	0.0967828	0.101252	0.0970086	0.590187	0.607549	0.632015	0.108978	0.116659	0.126182	0.102471	0.127231	0.0839176	0.11248	0.0969803	0.106646	0.826187	0.869161	0.831888	0.986058	0.929575	0.92845	0.0880693	0.0937102	0.0795504	2.05184	2.38652	2.09583
6-Octen-1-ol, 3,7-dimethyl-, (R)-	Terpenoids	C10H20O	1117-61-9	0.0258565	0.0250651	0.0252678	0.023844	0.0234039	0.0233056	0.307444	0.293904	0.386741	0.0227013	0.0244344	0.0248592	13.457	14.0476	17.7968	2.78243	3.12416	2.99611	2.8442	2.95029	2.96569	0.0290975	0.0304972	0.0310376	0.0265404	0.0236135	0.0248518	15.4745	16.1428	14.893	0.186032	0.221329	0.181892
Pyrazine, 2-butyl-3,5-dimethyl-	Heterocyclic compound	C10H16N2	50888-63-6	0.00126251	0.00122387	0.00123377	0.00116425	0.00114276	0.00113796	0.00145625	0.00152351	0.00145965	0.00554226	0.00119308	0.00121382	1.97938	2.13151	2.66419	0.983276	1.10375	1.0597	0.664092	0.653076	0.69486	0.00142076	0.00148911	0.0015155	0.0012959	0.00115299	0.00121346	2.27877	1.72587	2.14069	0.00173372	0.00209417	0.00177627
Pyrazine, 3-butyl-2,5-dimethyl-	Heterocyclic compound	C10H16N2	40790-29-2	0.00126251	0.00122387	0.00123377	0.00116425	0.00114276	0.00113796	0.00145625	0.00152351	0.00145965	0.00554226	0.00119308	0.00121382	1.97938	2.13151	2.66419	0.983276	1.10375	1.0597	0.664092	0.653076	0.69486	0.00142076	0.00148911	0.0015155	0.0012959	0.00115299	0.00121346	2.27877	1.72587	2.14069	0.00173372	0.00209417	0.00177627
3,5-Dimethyldodecane	Hydrocarbons	C14H30	107770-99-0	0.00725789	0.00703574	0.00709264	0.00669299	0.00656943	0.00654186	0.366182	0.391375	0.61404	0.00637223	0.00685871	0.00697795	0.511156	0.605829	1.00025	0.00886363	0.0110054	0.00725882	0.00972947	0.00838873	0.00922477	0.00816763	0.00856053	0.00871222	0.00744985	0.00662829	0.00697587	0.0423754	0.0405294	0.0649307	0.386164	0.413479	0.406213
Dodecane, 4,6-dimethyl-	Hydrocarbons	C14H30	61141-72-8	0.00725789	0.00703574	0.00709264	0.00669299	0.00656943	0.00654186	0.366182	0.391375	0.61404	0.00637223	0.00685871	0.00697795	0.511156	0.605829	1.00025	0.00886363	0.0110054	0.00725882	0.00972947	0.00838873	0.00922477	0.00816763	0.00856053	0.00871222	0.00744985	0.00662829	0.00697587	0.0423754	0.0405294	0.0649307	0.386164	0.413479	0.406213
cis-3-Hexenyl-.alpha.-methylbutyrate	Ester	C11H20O2	53398-85-9	0.0457391	0.0443391	0.0446977	0.0421791	0.0414004	0.0412267	0.052758	0.0551944	0.0528811	0.0401577	0.0432234	0.0439749	1.19635	1.24499	1.53103	1.62865	1.80129	1.76675	0.73546	0.741526	0.767484	0.0514722	0.0539483	0.0549042	0.0469488	0.0417713	0.0439618	0.694221	0.655097	0.530057	0.0628102	0.075869	0.0643519
cis-3-Hexenyl isovalerate	Ester	C11H20O2	35154-45-1	0.0457391	0.0443391	0.0446977	0.0421791	0.0414004	0.0412267	0.052758	0.0551944	0.0528811	0.0401577	0.0432234	0.0439749	1.19635	1.24499	1.53103	1.62865	1.80129	1.76675	0.73546	0.741526	0.767484	0.0514722	0.0539483	0.0549042	0.0469488	0.0417713	0.0439618	0.694221	0.655097	0.530057	0.0628102	0.075869	0.0643519
Butanoic acid, 3-methyl-, 2-furanylmethyl ester	Ester	C10H14O3	13678-60-9	0.00562048	0.00544844	0.0054925	0.00518302	0.00508734	0.00506598	0.00648297	0.00678236	0.00649809	0.00493462	0.00531135	0.00540369	0.448785	0.469754	0.49487	0.0441601	0.0426126	0.0393683	0.0689365	0.0626009	0.0713437	0.00632497	0.00662923	0.0067467	0.00576913	0.00513291	0.00540208	0.60298	0.587405	0.578012	0.0077182	0.00932288	0.00790764
o-Chloroaniline	Amine	C6H6ClN	95-51-2	0.0118757	0.0115122	0.0116053	0.0109514	0.0107492	0.0107041	0.355383	0.373662	0.455463	0.0104265	0.0112225	0.0114177	0.391084	0.41112	0.460716	0.0145031	0.0180075	0.0118772	0.0159198	0.013726	0.015094	0.0133643	0.0140071	0.0142554	0.0121898	0.0108455	0.0114142	0.0980338	0.0663161	0.064645	0.265866	0.281707	0.264487
p-Chloroaniline	Amine	C6H6ClN	106-47-8	0.0118757	0.0115122	0.0116053	0.0109514	0.0107492	0.0107041	0.355383	0.373662	0.455463	0.0104265	0.0112225	0.0114177	0.391084	0.41112	0.460716	0.0145031	0.0180075	0.0118772	0.0159198	0.013726	0.015094	0.0133643	0.0140071	0.0142554	0.0121898	0.0108455	0.0114142	0.0980338	0.0663161	0.064645	0.265866	0.281707	0.264487
Phenol, 2,3,6-trimethyl-	Phenol	C9H12O	2416-94-6	0.0021907	0.00212365	0.00214082	0.00202019	0.0019829	0.00197458	0.00252688	0.00264357	0.00253277	0.00192338	0.00207021	0.00210621	0.226439	0.251368	0.292944	0.0133769	0.0219555	0.0208145	0.0849778	0.0869248	0.0911719	0.0024653	0.00258389	0.00262967	0.00224864	0.00200066	0.00210558	0.262089	0.251872	0.243521	0.00300833	0.00363379	0.00308217
2,2'-Bifuran, octahydro-	Heterocyclic compound	C8H14O2	1592-33-2	0.0131065	0.0127053	0.0128081	0.0120864	0.0118632	0.0118134	0.0151177	0.0158159	0.015153	0.0115071	0.0123856	0.012601	0.535013	0.565507	0.724653	0.172197	0.132128	0.203476	0.123742	0.136973	0.14607	0.0147493	0.0154588	0.0157327	0.0134531	0.0119695	0.0125972	0.523074	0.522011	0.493449	0.0179982	0.0217402	0.0184399
2-Butanone, 4-(2,6,6-trimethyl-2-cyclohexen-1-yl)-	Ketone	C13H22O	31499-72-6	0.797697	0.747208	0.781717	0.985348	0.993516	0.799973	0.345748	0.355646	0.543702	0.911571	0.894972	0.940232	1.60551	1.79107	2.62082	20.8426	24.803	19.314	13.5162	10.8414	11.2186	0.952161	1.0554	0.908212	0.697742	0.62627	0.696218	0.486186	0.368191	0.386465	0.0351037	0.0465395	0.036563
Naphthalene, 1,2,3,4,4a,7-hexahydro-1,6-dimethyl-4-(1-methylethyl)-	Terpenoids	C15H24	16728-99-7	5.18793	4.77185	5.04636	6.18574	6.61069	4.68228	21.3894	22.969	30.1903	6.53959	6.05744	6.61019	11.4741	14.8065	21.9046	8.26267	10.0851	8.57474	4.90478	3.91345	4.06504	7.26041	7.76808	6.76346	5.23342	4.8551	5.17474	1.28539	1.21366	1.1565	1.20562	1.38912	1.28114
2-Tetradecene, (E)-	Hydrocarbons	C14H28	35953-54-9	0.072361	0.0692773	0.0732592	0.0972738	0.103252	0.0790591	0.12834	0.154725	0.241499	0.0758182	0.0846749	0.0812807	0.180311	0.210867	0.252395	0.287608	0.317351	0.244894	0.533388	0.404155	0.432783	0.0994893	0.124072	0.103762	0.0767182	0.0719412	0.0716772	0.0663974	0.0540785	0.05919	0.0132987	0.0160636	0.0136251
.alpha.-Ionone	Terpenoids	C13H20O	127-41-3	0.774214	0.720845	0.750796	0.952894	0.952377	0.777113	0.402147	0.409843	0.484601	0.86588	0.848048	0.88392	1.20734	1.80993	2.48207	19.4326	23.0162	18.0026	12.5284	10.0615	10.4499	0.905308	1.00224	0.864145	0.668366	0.595542	0.671443	0.440425	0.344761	0.344093	0.191433	0.242134	0.218313
(2S,3S,6S)-6-Isopropyl-3-methyl-2-(prop-1-en-2-yl)-3-vinylcyclohexanone	Terpenoids	C15H24O	21698-44-2	0.271553	0.239465	0.273405	0.33119	0.345072	0.249257	1.0066	1.13224	1.30513	0.396885	0.370045	0.403181	0.0571233	0.0771386	0.0923684	0.490397	0.491372	0.376953	0.128213	0.0980282	0.104632	0.394004	0.399386	0.363754	0.274519	0.259478	0.283252	0.0369485	0.0359579	0.0365454	0.00884255	0.010681	0.00905958

## Sheet: Table S2
Table S2 rOAV values of VOCs in all citrus samples
Compounds	Class I	Formula	CAS	Odor	Threshold	YM-1	YM-2	YM-3	TN-1	TN-2	TN-3	ZYXC-1	ZYXC-2	ZYXC-3	ZR-1	ZR-2	ZR-3	KBS-1	KBS-2	KBS-3	CA-1	CA-2	CA-3	SCM-1	SCM-2	SCM-3	KT-1	KT-2	KT-3	L131-1	L131-2	L131-3	XY-1	XY-2	XY-3	XC-1	XC-2	XC-3	VIP
1-p-menthen-8-thiol	Alcohol	C10H18S	71159-90-5	sulfury, aromatic, grapefruit, naphthyl, resinous, woody	2e-08	3.77812e+07	3.85781e+07	3.70425e+07	3.44649e+07	3.2193e+07	3.27855e+07	5.43922e+06	5.69041e+06	5.45191e+06	4.57823e+07	4.49216e+07	4.85099e+07	6.12461e+06	6.55627e+06	7.09143e+06	5.75887e+06	7.1504e+06	4.71619e+06	6.32142e+06	5.45031e+06	5.99351e+06	3.84117e+07	4.81732e+07	4.59345e+07	5.05417e+07	4.72399e+07	4.78272e+07	4.94951e+06	5.26654e+06	4.47075e+06	1.56124e+08	1.84878e+08	1.67232e+08	0.0434358
3-Mercapto-3-methylbutyl formate (ester)	Ester	C6H12O2S	50746-10-6	sulfury, catty, caramel, onion, roasted coffee, roasted meat, tropical	2e-06	5.1363e+06	5.16852e+06	4.9913e+06	4.93904e+06	4.88569e+06	4.89716e+06	6.14821e+06	6.31766e+06	6.03715e+06	4.46826e+06	4.712e+06	4.73977e+06	5.64721e+06	6.53153e+06	7.39011e+06	1.062e+06	1.31861e+06	869715	1.16574e+06	1.0051e+06	1.10527e+06	5.95478e+06	6.19865e+06	6.41424e+06	5.12932e+06	4.55953e+06	5.10754e+06	5.48196e+06	5.29002e+06	4.94714e+06	7.30712e+06	8.36551e+06	7.19964e+06	0.275317
3-Octen-2-one	Ketone	C8H14O	1669-44-9	earthy, spicy, herbal, sweet, mushroom, hay, blueberry	3e-05	2.86925e+06	2.83714e+06	2.80027e+06	2.83581e+06	2.70684e+06	2.77636e+06	2.87506e+06	1.74389e+06	1.77924e+06	2.28936e+06	2.45854e+06	2.39952e+06	2.93145e+06	3.55156e+06	4.02211e+06	220002	273162	180170	241493	208215	228966	3.31156e+06	3.4384e+06	3.57145e+06	2.63955e+06	2.34383e+06	2.54734e+06	945416	1.52604e+06	1.45912e+06	1.69477e+06	4.05566e+06	3.34537e+06	0.0575622
1-Nonen-3-one	Ketone	C9H16O	24415-26-7	pungent, mushroom	1e-06	1.91308e+06	1.93674e+06	1.88851e+06	1.78106e+06	1.74084e+06	1.79019e+06	128230	134152	128529	1.82682e+06	1.89682e+06	1.83873e+06	721940	827582	952477	135766	168571	111184	149028	128491	141297	2.10881e+06	2.18855e+06	2.34776e+06	1.94878e+06	1.69737e+06	1.82851e+06	1.72815e+06	1.59016e+06	1.51426e+06	3.34862e+06	3.6442e+06	3.12542e+06	0.3767
Damascone, .beta.-	Terpenoids	C13H20O	23726-91-2	fruity, floral, berry, plum, black currant, honey, rose, tobacco	2e-06	1.83269e+06	1.70317e+06	1.784e+06	2.2527e+06	2.30337e+06	1.80264e+06	720921	763543	1.29764e+06	2.06244e+06	2.01033e+06	2.13382e+06	2.62125e+06	3.59278e+06	6.66016e+06	4.81366e+07	5.75836e+07	4.38068e+07	2.72725e+07	2.17294e+07	2.24337e+07	2.15078e+06	2.37934e+06	2.05068e+06	1.57634e+06	1.43649e+06	1.63083e+06	1.08393e+06	822327	841966	73893	86602.9	75338.9	0.536868
Diethyl disulfide	Sulfur compounds	C4H10S2	110-81-6	gassy, ripe onion, greasy, garlic	7.2e-06	437394	428197	412804	474872	446516	416507	704650	611133	527282	399346	424699	423301	196312	283092	354657	126544	149233	107063	35779.5	21013	20009.5	526914	457686	462996	432711	382743	427827	243428	244466	245017	627415	721555	614625	1.20922
2,4-Undecadienal	Aldehyde	C11H18O	13162-46-4	green, buttery, spicy, baked, fruity, fatty, aldehydic, chicken	1e-05	208817	196310	200339	253918	257739	208660	84748.6	88790.8	150346	231573	225208	239724	295907	404145	738883	5.74871e+06	6.86808e+06	5.25767e+06	2.55224e+06	2.58196e+06	2.66691e+06	239000	267658	232026	174893	161279	182388	121311	93172	95541.6	14191.4	15271.1	15030.1	0.541093
Limonene	Terpenoids	C10H16	138-86-3	citrus, herbal, terpene, camphor	0.01	202694	198320	198014	196746	191809	192816	239622	245813	235372	176018	186824	182655	238705	275474	311518	41071.8	50996.1	33635.5	45083.8	38871.2	42745.2	231964	240670	252900	203043	180462	197515	230885	228827	207528	284254	331280	283752	0.241332
Pyrazine, 2-methoxy-3-(2-methylpropyl)-	Heterocyclic compound	C9H14N2O	24683-00-9	green bell pepper, pea, galbanum	2e-06	167235	176904	179494	153707	150233	156757	403964	417030	440221	256564	254756	255609	102858	99339.5	110534	338133	449242	304050	69977.3	53127	61622.2	225931	234126	246088	292106	267595	240186	688504	686757	640903	364426	405107	334209	2.01294
Pentanoic acid, 2-methyl-, ethyl ester	Ester	C8H16O2	39255-32-8	fresh fruit, green, melon, apple skin, pineapple, natural, waxy	3e-06	112733	110053	108121	121233	111499	105910	209375	218723	135334	101116	106217	132205	66488.1	1126.64	102416	989.612	40134.5	31698.4	1086.28	4682.95	1029.93	138874	137785	141129	110644	104093	125063	75496.2	75993.2	76333	162731	188096	156245	1.14939
Acetylpyrazine	Heterocyclic compound	C6H6N2O	22047-25-2	popcorn, nutty, corn, chip, bread, crust, chocolate, hazelnut, coffee	0.01	89779.2	89309.4	87598.8	88761.9	86305.9	86658.1	112368	115079	110211	78378.7	83022.3	81890.9	101004	116835	132768	18732	23258.3	15340.4	20561.8	17728.3	19495.2	103969	107749	113078	90172.7	80280.8	88077.3	99006	96079.2	88932.3	125476	143043	122532	0.287309
4-Heptanone, 3-methyl-	Ketone	C8H16O	15726-15-5	-	5e-05	85749.8	81025.3	82029.3	88653.2	82115.2	78484.5	128068	132457	101273	74833.7	79586.5	80239.6	46347.4	57867.1	73745.5	26568.4	31573.6	23204.5	5671.49	5088.21	4858.04	102283	102512	105001	81823.1	75943	87581.9	57998.1	58469.2	56732.9	120622	139678	116560	1.18514
2-Ethoxy-3-methylpyrazine	Heterocyclic compound	C7H10N2O	32737-14-7	hazelnut, roasted, almond, pineapple, earthy	0.0008	83266	82934.2	81268.9	81567.7	79618.5	79766.5	100569	104205	99631.5	71993	77662.3	75823.6	97885	112875	127601	17218.3	21378.8	14100.8	18900.3	16295.8	17919.9	96986.4	100021	104535	82744.8	73627	81093	94591.2	93170.6	84927.4	118220	135930	116104	0.254251
Benzene, (2-methylpropyl)-	Aromatics	C10H14	538-93-2	-	0.0008	80505.1	80134.2	78140	88780.7	85304.7	85380.4	181256	184748	167494	79794.4	86054.8	84826.6	1409.33	1508.66	1631.8	1325.17	1645.37	1085.24	1454.62	1254.17	1379.16	94095.5	97300.4	101930	91103.2	81493	93559.2	6456.93	6059.39	5906.05	66114.5	74654.3	63290.6	1.0805
1,3,6-Octatriene, 3,7-dimethyl-, (Z)-	Terpenoids	C10H16	3338-55-4	warm, floral, herbal, flowery, sweet	0.034	74108.6	36177.8	72398.1	71859.9	69789.9	70338.7	95292.6	97999.9	93971.7	65087.6	69012.3	68004.6	79197.1	91105.3	103443	7995.42	9927.38	6547.8	8776.45	7567.03	8321.18	84660.1	38610	90903.4	75080.7	66812.2	73457.7	75407.5	74793.1	67957.2	99192.4	115062	98291.8	0.413313
.beta.-Ocimene	Terpenoids	C10H16	13877-91-3	apple, pear, fruity	0.034	74108.6	36177.8	72398.1	71859.9	69789.9	70338.7	95292.6	97999.9	93971.7	65087.6	69012.3	68004.6	79197.1	91105.3	103443	7995.42	9927.38	6547.8	8776.45	7567.03	8321.18	84660.1	38610	90903.4	75080.7	66812.2	73457.7	75407.5	74793.1	67957.2	99192.4	115062	98291.8	0.413313
.beta.-Phellandrene	Terpenoids	C10H16	555-10-2	terpenic, herbal	0.036	69991.5	34167.9	68376	68962	66980	67498.3	91401.1	94007.2	90187.7	61471.7	65823.9	64870.5	75577.7	86830	97696.1	7551.23	9375.86	6184.03	8288.87	7146.64	7858.89	81262.8	36465	87287.7	70909.6	63100.4	69376.7	72483.1	71416.4	65283.8	95264.5	109812	93837.6	0.414364
.alpha.-Phellandrene	Terpenoids	C10H16	99-83-2	citrus, herbal, terpene, green, woody, peppery	0.04	62992.3	30751.1	61538.4	62065.8	60282	60748.5	82261	84606.4	81169	55324.5	59241.5	58383.5	68019.9	78147	87926.5	6796.11	8438.27	5565.63	7459.98	6431.98	7073	73136.5	32818.5	78558.9	63818.6	56790.4	62439	65234.8	64274.7	58755.4	85738	98831	84453.8	0.414364
Cyclohexene, 1-methyl-4-(1-methylethenyl)-, (S)-	Terpenoids	C10H16	5989-54-8	terpene, pine, herbal, peppery	0.034	59615.9	58329.4	58239.3	57866.4	56414.4	56710.6	70477.1	72298	69227.1	51770	54948.3	53722.1	70207.3	81021.7	91622.8	12079.9	14998.8	9892.78	13259.9	11432.7	12572.1	68224.6	70785.2	74382.5	59718.4	53076.9	58092.7	67907.4	67302.2	61037.7	83604.2	97435.2	83456.4	0.241332
D-Limonene	Terpenoids	C10H16	5989-27-5	citrus	0.034	59615.9	58329.4	58239.3	57866.4	56414.4	56710.6	70477.1	72298	69227.1	51770	54948.3	53722.1	70207.3	81021.7	91622.8	12079.9	14998.8	9892.78	13259.9	11432.7	12572.1	68224.6	70785.2	74382.5	59718.4	53076.9	58092.7	67907.4	67302.2	61037.7	83604.2	97435.2	83456.4	0.241332
1-Octen-3-one	Ketone	C8H14O	4312-99-6	mushroom	5e-06	58119.7	57600.7	54899	58997.3	55407.4	55520.6	69812.4	72417.8	65330.7	49294.2	51917.2	50824.1	296189	347811	422877	184907	220029	152914	372597	336806	319784	66961.8	66993.6	69167.6	55631.3	49390	60906.6	52731.9	52798	50634.9	71725.2	82216.2	67605.2	1.47446
Cyclohexene, 1-methyl-5-(1-methylethenyl)-, (R)-	Terpenoids	C10H16	1461-27-4	-	0.045	55993.2	27334.3	54700.8	55169.6	53584	53998.6	73120.9	75205.7	72150.2	49177.3	52659.1	51896.4	60462.2	69464	78156.9	6040.98	7500.68	4947.22	6631.09	5717.31	6287.12	65010.2	29172	69830.2	56727.7	50480.3	55501.4	57986.5	57133.1	52227	76211.6	87849.8	75070	0.414364
2-Ethyl-n-butyric acid ethyl ester	Ester	C8H16O2	2983-38-2	-	7e-06	50691.5	48419.9	48594	50750.4	47610.5	46010.3	60156.6	63616.4	44965.1	45870.8	48120.9	46306.4	13796.6	16955.5	22951.9	1621.07	402.556	1435.82	355.885	306.844	337.424	61602.3	58104.9	63711	48303.9	43970.7	38743.2	38704.5	38904.8	37634	81765	89437.6	75632.2	0.796872
Pyridine, 5-ethyl-2-methyl-	Heterocyclic compound	C8H11N	104-90-5	nutty, strong, raw, potato, roasted, earthy	0.019	46383	46197.8	45117.7	44964.8	43599.7	43837.2	54961.1	56728.9	54504.2	39817.3	42137.7	42509.2	54985.6	62687	71085.9	9964.39	12372.1	8160.27	10937.8	9430.5	10370.4	53534.9	55853.5	57358.5	45923.5	40836.8	45703.4	52552.3	51039.7	47585.6	65464.1	74361	63752.2	0.238445
2-Furanmethanethiol, 5-methyl-	Alcohol	C6H8OS	59303-05-8	sulfury, roasted, coffee	5e-05	45348.5	44856.7	43559.9	45430.3	43149.7	42955.6	54854.7	56142.5	50186.1	38596.5	40023.2	39485.3	225263	261562	317962	136789	160780	119581	281873	248997	243604	52230.5	53810.1	56636	43689.5	39105.9	38630.8	42007.2	41453.6	39585	57838.1	65894	55697.9	1.48224
2-Thiophenethiol	Alcohol	C4H4S2	7774-74-5	-	0.0006	36207.1	35640.1	34626.8	36054.1	35151.5	34237.3	50931.3	51772.6	41372	34312.2	36678.1	36948	6539.45	7000.35	7571.75	160459	189609	131665	37886.2	34317.5	31997.3	43209.9	45251.6	45590.1	36116	32697.7	33388.4	35999.8	35527.5	33605.6	62586.9	71413.4	62453.7	1.41625
Pyrazine, 2-ethyl-3,5-dimethyl-	Heterocyclic compound	C8H12N2	13925-07-0	burnt, almond, roasted, nutty, coffee	4e-05	34571.1	35287	33536.8	31853.9	31314.4	32814.9	39891.3	39250.9	42472.5	31608.6	33125.9	32324.9	13232.9	15204.6	17621.3	2614.61	3280.2	2166.52	1910.99	1390.73	1621.09	37614.3	38528.5	42193.6	34863.5	30230	38284	31076.3	28381	27440.9	60796.6	78395.9	66841.8	0.799659
Benzaldehyde, 2-methyl-	Aldehyde	C8H8O	529-20-4	mild floral, sweet	0.0096	34219.7	32860.7	33761.7	30673.1	29972.8	30447.4	40779	42094.9	42217.4	32318.3	33943.8	33433.6	17234.3	16853.1	19347.6	770.039	888.801	649.952	78.617	86.7066	65.3902	38306.1	39652.4	42067.3	34587.9	30339.4	33642	34881.9	30857.6	30952.6	51878.6	61764.5	52875.5	0.933878
(1R)-2,6,6-Trimethylbicyclo[3.1.1]hept-2-ene	Terpenoids	C10H16	7785-70-8	harsh, terpene, aromatic, minty	0.0053	31292.3	29700.2	30057.4	31820.5	30011.4	28845.3	57136.4	59489.7	44187.5	27310	35473.6	35523.9	18572.3	23350.4	27165.8	10774.3	12550.9	9157.2	2078.95	2061.82	1745.96	37247.1	45554.2	46721.5	36095.9	27231.2	33195.9	24782.8	24786.5	19994	42889.9	49220.3	52150.2	1.23833
Benzeneacetaldehyde	Aldehyde	C8H8O	122-78-1	floral, honey, rose, cherry	0.0063	28650.9	27595.7	28194.6	25702.8	25175.7	25576.8	34223.6	35343.3	35463	27069.6	28427.6	27987.9	14249.9	14023.9	16116.5	619.417	721.112	525.519	127.502	109.932	120.888	32039	33155	35241.5	28913.2	25344.3	28161.6	29218.6	25852.7	25878.8	43592.5	51925.9	44426.1	0.861131
Non-8-enal	Aldehyde	C9H16O	39770-04-2	smoky, plastic	0.0002	22347.5	23031.9	22266.5	20958.2	20368.2	21213	27615	27621.2	30071	21884.2	22690.9	22079.9	7167.69	8301.74	9578.97	1714.28	1979.11	1470.14	1093.89	1012.78	948.527	24779.9	25866.3	27611.4	22970.7	19796.3	22655.4	21294.7	19219.2	18453.8	41248	45789.1	30195.5	0.90509
Benzoic acid, methyl ester	Ester	C8H8O2	93-58-3	phenol, wintergreen, almond, floral, canga	0.00052	21619	21883.2	20770.3	20069.1	19630.8	20212.1	24856.2	24753.7	26013.9	19699.1	20531.8	19364.4	8179.12	9498.17	10955.8	1999.87	2307.27	1681.88	1233.29	1043.57	906.818	22953.2	23331.3	25692	20966	18302.4	17939.4	18337.1	17235.8	16469.3	38853.7	37846.4	32665.8	0.881039
trans-.beta.-Ocimene	Terpenoids	C10H16	3779-61-1	sweet, herbal	0.034	20835.1	19940.5	20490.3	18549.2	18149.5	18417.1	24544.7	25430.1	25427.4	19559.6	20580.2	20274.5	10743	10395.7	12107.4	482.616	560.139	409.719	99.0398	85.3918	93.9022	23237	24043.4	25463.7	20933.1	18373.7	20379.5	21136.1	18608.6	18767.2	31225.5	37017.9	31715.7	0.860434
2(5H)-Furanone, 5-ethyl-3-hydroxy-4-methyl-	Ketone	C7H10O3	698-10-2	sweet, fruity, caramel, maple, fenugreek, brown, sugar, nutty, chicory, praline, butterscotch	2e-06	20728.6	19584	21029	42282.5	41304.2	42798.7	4557.43	4767.9	4568.06	32338.8	36405.4	31910.6	5131.71	5493.39	5941.79	36276.7	34289.2	24757.6	79201.6	72518.5	171983	32792.3	37279.9	24402.6	61801.2	58461.3	60725.7	92455.4	92016.1	85336.8	5425.78	6553.84	5558.95	0.70272
Butanoic acid, 3-methyl-, 2-phenylethyl ester	Ester	C13H18O2	140-26-1	floral, fruity, sweet, rose, peach, apricot	1e-05	16859.9	15183.8	16192.2	20672.2	21245.1	14879.6	103326	112912	135798	19437	16589.4	19371.5	13787.3	20495.7	48959.5	161243	184699	155898	299486	232625	244912	30475.4	32903.1	22453.5	22151	20383.8	21601.6	52871.4	43191.5	46251.7	11133.4	12193.5	11387.6	0.066319
Germacrene D	Terpenoids	C15H24	23986-74-5	woody, spice	0.0012	14576.2	13295.7	14174.1	16041.6	16760.1	13042.8	79144.3	83400.3	108615	14695	14609.7	15038.3	18933.8	24630.5	30668.8	113848	129823	111547	218626	174610	180920	19750.3	21734.1	19023.2	14094.8	13131.5	14250	37130.3	31448.8	32197.3	7223.29	8515.94	8016.93	0.0157253
p-Cymene	Terpenoids	C10H14	99-87-6	gasoline, citrus	0.0114	13871.6	13616.6	13605.4	12002.8	11596.7	11859	4209.5	8209.95	7946.89	12677.3	13500.1	13477.3	11359.9	12929	14495.2	1454.55	1718.07	1205.15	582.946	488.704	493.022	15357.3	15948.6	16216.3	13592.4	12106.7	13256.8	652.069	569.187	604.404	23116.5	25542.2	22993.3	0.182744
o-Cymene	Terpenoids	C10H14	527-84-4	gasoline	0.01144	13823.1	13568.9	13557.8	11960.9	11556.2	11817.6	4194.78	8181.24	7919.1	12633	13452.9	13430.2	11320.2	12883.8	14444.5	1449.46	1712.06	1200.94	580.908	486.995	491.298	15303.6	15892.8	16159.6	13544.9	12064.4	13210.5	649.789	567.196	602.291	23035.7	25452.9	22912.9	0.182744
Phenol, 2-methyl-	Phenol	C7H8O	95-48-7	phenol	0.0039	13780.3	16337.6	13682.1	12066.2	11901.6	11957.6	20946.6	20958.1	21199.1	15300.4	16232.7	16643.5	7150.65	8324.69	9943.04	349.154	401.768	294.336	71.0378	61.2486	67.3528	15571.9	16529.5	19856	14356.4	12615.8	16788.9	14405.5	15129.6	12497.8	28541.4	30356.9	25985.4	0.89901
6-Nonenal, (E)-	Aldehyde	C9H16O	2277-20-5	-	2.2e-05	12026.7	12524.5	11879.5	13310.7	13537.7	13578.1	7596.57	7784.34	8137.96	17294.2	17260.6	17130.8	4290.69	4785.82	5139.22	6578.38	7562.47	5754.26	2034.77	1739.13	1469.32	16394.1	14664.8	15025.6	17853.9	16412.5	19838.2	7145.92	6047.1	6342.59	3987.54	4472.78	3575.01	1.08791
1,2-Cyclopentanedione, 3-methyl-	Ketone	C6H8O2	765-70-8	burnt, caramel, fragrant, licorice, maple, strong, caramel	0.026	6287.79	6145.67	6152.04	6145.3	5968.05	6016.86	3757.28	3779.3	3610.22	5499.7	5818.81	5697.57	2795.11	8204.84	8519.06	525.639	652.651	430.469	576.986	497.476	547.056	7204.3	7571.05	7833.64	6323.18	5626.67	6158.95	3336.38	3195.59	2967.81	3741.23	9352.59	7022.46	0.084413
3,5-Octadien-2-one, (E,E)-	Ketone	C8H12O	30086-02-3	fruity, green, grassy	0.0005	5760.58	5982.48	5981.7	6422.77	6401.66	6473.51	2971.75	2888.3	2789.4	6436.67	8150.18	8274.49	121.619	130.191	704.089	2139.21	1881.03	1894.6	942.055	970.49	989.742	7033.87	7276.89	7311	8394.58	6192.58	7983.03	2219.54	1746.96	2047.83	1064.15	1244.65	1036.57	1.0625
Benzene, n-butyl-	Aromatics	C10H14	104-51-8	-	0.014	5003.28	4663.3	4963.88	4302.41	4333.09	4268.04	7487.57	7497.3	7572.35	5506.54	5838.83	5996.8	2566.94	2948.62	3572.26	124.07	144.166	106.147	25.4904	21.9777	24.1681	5660.37	5980.74	7156.41	5192.32	4588.39	6046.15	5215.55	5444.39	4548.29	10291	10967.9	9387.09	0.893131
1,3-Dithiane	Heterocyclic compound	C4H8S2	505-23-7	garlic, onion, roasted, boiled	0.05	4576.85	4585.45	4450.89	4463.52	4335.55	4361.68	5512.59	5683.74	5454.71	3948.18	4180.71	4153.59	5313.32	6088.12	6916.81	985.09	1223.12	806.733	1081.32	932.309	1025.23	5301.07	5530.24	5696.4	4552.86	4047.64	4526.5	5132.05	4974.82	4637.35	6469.05	7327.38	6287.58	0.252061
3-Thiophenethiol	Alcohol	C4H4S2	7774-73-4	cooked meat, garlic	0.005	4344.85	4276.81	4155.21	4326.49	4218.18	4108.48	6111.75	6212.72	4964.64	4117.47	4401.37	4433.76	784.734	840.042	908.61	19255	22753.1	15799.8	4546.34	4118.1	3839.68	5185.19	5430.19	5470.82	4333.92	3923.73	4006.6	4319.97	4263.3	4032.67	7510.43	8569.61	7494.45	1.41625
Phenol, 2,4-bis(1-methylethyl)-	Phenol	C12H18O	2934-05-6	-	0.00091	4032.17	3780.49	3977.16	4917.44	5019.04	4080.29	1793.63	1876.37	2785.97	4578.63	4387.28	4666.16	7239.38	8945.23	12051.3	99482.8	117507	92185.5	64464.1	51588.6	53450.8	4800.31	5342.11	4596.79	3519.27	3191.79	3446.18	2384.35	1819.27	1858.55	327.729	352.803	289.607	0.604354
Benzene, 1-methoxy-4-methyl-	Ether	C8H10O	104-93-8	naphthyl, cresol, ylang-ylang, powdery, nutty	0.2	3681.12	3681.46	3595.88	3668.01	3553.94	3585.17	5000.43	5105.5	4888.04	3263.61	3486.57	3429.88	3760.19	4343.33	4908.61	707.129	877.995	579.099	776.205	669.242	735.94	4273.64	4429.56	4614.3	3753.84	3340.95	3677.52	3661.07	3552.41	3296.78	4958.65	5692.5	4881.6	0.387999
Pyridine, 2-propyl-	Heterocyclic compound	C8H11N	622-39-9	green, fatty, roasted, tobacco, nutty	0.011	3597.17	3592.04	3494.21	3971.09	3817.76	3824.42	8152.36	8297.48	7517.44	3568.21	3846.2	3790.22	62.0527	66.4262	71.8483	58.3472	72.4458	47.783	64.0468	55.221	60.7244	4205.15	4349.04	4548.5	4071.3	3639.37	4178.04	284.809	266.795	260.83	2950.18	3330.54	3010.13	1.07999
2-Acetyl-3-methylpyrazine	Heterocyclic compound	C7H8N2O	23787-80-6	nutty, flesh, roasted hazelnut, toasted grain, corn, chip, vegetable, nut skin, caramel	0.02	3101.18	3157.26	3024.26	2889.81	2808.25	2907.72	3632.4	3570.71	3858.21	2843.96	2959.18	2870.25	1136.92	1317.94	1509.36	271.065	320.436	228.362	153.178	135.753	132.768	3342.33	3429.1	3732.65	3056.48	2660.49	3300.89	2735.24	2490.26	2408.84	5359.79	6702.29	5771.96	0.874755
Ethanone, 1-(2-thienyl)-	Ketone	C6H6OS	88-15-3	sulfury, nutty, hazelnut, walnut	0.001	2789.91	2958.44	2930.06	2014.01	2775.51	2829.88	1104.94	1882.48	2005.68	4129.97	4145.64	4191.49	352.639	369.057	236.057	921.078	1060.72	757.401	269.725	279.384	283.34	3436.92	3509.88	3559.42	4273.14	3904.83	3773.35	962.774	933.81	873.844	953.713	1020.06	909.399	1.24624
3-(Methylthio)propanoic acid methyl ester	Ester	C5H10O2S	13532-18-8	sulfury, vegetable, onion, sweet, garlic, tomato	0.18	2782.9	2759.68	2722.52	2775.45	2687.93	2708.16	3771.01	3843.04	3666.23	2221.19	2369.19	2566.57	2825.25	3273.36	3731.32	531.308	659.689	435.111	583.208	502.841	552.955	3201.82	3323.02	3485.26	2544.11	2525.56	2762.08	2788.68	2704.59	2506.02	3443.35	3883.35	3319.33	0.359581
2,4-Undecadienal, (E,E)-	Aldehyde	C11H18O	30361-29-6	oily, caramel, spicy, citrus, buttery, baked	0.001	2088.17	1963.1	2003.39	2539.18	2577.39	2086.6	847.486	887.908	1503.46	2315.73	2252.08	2397.24	2959.07	4041.45	7388.83	57487.1	68680.8	52576.7	25522.4	25819.6	26669.1	2390	2676.58	2320.26	1748.93	1612.79	1823.88	1213.11	931.72	955.416	141.914	152.711	150.301	0.541093
2-Methylisoborneol	Terpenoids	C11H20O	2371-42-8	earthy, musty	0.00048	2010.66	2091.19	2045.4	3135.06	3096.56	3108.03	14315.3	15049.1	16239.1	2530.65	2819.43	2673.63	1354.81	1329.25	1591.91	1284.22	1499.02	1233.02	375.09	377.385	354.134	2616.74	2673.93	2648.86	4536.84	4214.28	4370.45	7586.82	7578.08	7106.42	11305.2	12899.3	10836.4	1.55178
6-Nonenal, (Z)-	Aldehyde	C9H16O	2277-19-2	green, cucumber, melon, cantaloupe, honeydew, waxy, vegetable, orris, violet, leafy	0.00014	1889.92	1968.14	1866.77	2091.67	2127.36	2133.71	1193.75	1223.25	1278.82	2717.66	2712.38	2691.99	674.251	752.057	807.592	1033.75	1188.39	904.241	319.75	273.291	230.892	2576.21	2304.47	2361.17	2805.62	2579.11	3117.43	1122.93	950.258	996.693	626.614	702.865	561.788	1.08791
2-Methyl-1,3-dithiacyclopentane	Heterocyclic compound	C4H8S2	5616-51-3	sulfury, alliaceous, smoky, savory, vegetable	0.02	1839.27	1709.39	1816.28	1719.17	1711.83	1684.39	1828.11	1864.97	1774.41	1726.36	1846.27	1700.88	1803.56	2090.77	2354.73	49.453	61.4025	40.4992	54.2838	46.8034	51.4679	2224.2	2065.96	243.041	1881	1670.81	1736.39	1618.8	1592.27	1475.34	2540.02	2387.68	3012.57	0.49124
2,4-Decadienal, (E,Z)-	Aldehyde	C10H16O	25152-83-4	fried, fatty, geranium, green, waxy	7e-05	1787.39	1543.77	1472.4	2293.68	2428.24	1998.83	274.43	287.104	275.07	1555.7	1665.41	1689.39	309.011	330.79	357.791	290.558	360.766	237.951	318.941	274.99	302.396	1793.55	2800.49	1756.19	3396.84	3094.85	3143.93	249.723	265.718	225.567	6820.37	7923.12	7237.56	0.211175
2,4-Decadienal, (E,E)-	Aldehyde	C10H16O	25152-84-5	dusty, waxy, oily, soapy	7e-05	1787.39	1543.77	1472.4	2293.68	2428.24	1998.83	274.43	287.104	275.07	1555.7	1665.41	1689.39	309.011	330.79	357.791	290.558	360.766	237.951	318.941	274.99	302.396	1793.55	2800.49	1756.19	3396.84	3094.85	3143.93	249.723	265.718	225.567	6820.37	7923.12	7237.56	0.211175
(1S)-2,6,6-Trimethylbicyclo[3.1.1]hept-2-ene	Terpenoids	C10H16	7785-26-4	sharp, warm, resinous, fresh, pine	0.1	1658.49	1574.11	1593.04	1686.49	1590.6	1528.8	3028.23	3152.95	2341.94	1447.43	1880.1	1882.77	984.334	1237.57	1439.79	571.039	665.195	485.332	110.184	109.276	92.5358	1974.1	2414.37	2476.24	1913.08	1443.25	1759.38	1313.49	1313.69	1059.68	2273.16	2608.68	2763.96	1.23833
Heptanoic acid, methyl ester	Ester	C8H16O2	106-73-0	sweet, fruity, green, orris, waxy, floral, berry	0.004	1432.92	1432.47	1406.59	1436.99	1389.04	1400.24	1783.09	1835.1	1747.49	1257.92	1347.07	1303.28	1587.35	1831.43	2114.63	298.511	370.642	244.464	327.671	282.517	310.674	1660.88	1725.29	1820.55	1450.07	1285.97	1414.51	1594.17	1538.55	1411.35	2015.79	2319	2008.01	0.288702
Naphthalene, 1,2,3,5,6,8a-hexahydro-4,7-dimethyl-1-(1-methylethyl)-, (1S-cis)-	Terpenoids	C15H24	483-76-1	thyme, herbal, woody, dry	0.0015	1384.88	1217.84	1300.95	1564.24	1695.84	1252.38	5818.65	5165.18	8277.78	1726.71	1592.27	1728.88	2823.93	3408.12	7554.04	2817.87	3221.98	2718.36	2375.84	1970.62	2058.12	1909.58	1978.69	1793.41	1332.65	1211.59	1346.71	286.71	249.801	347.363	223.927	272.165	240.005	0.126586
Linalool	Terpenoids	C10H18O	78-70-6	floral, green	0.006	1261.86	1325.13	1319.18	1443.85	1413.15	1844.78	750.498	763.103	854.382	2299.24	2335.4	2367.32	118.265	127.923	135.122	419.047	482.143	387.327	111.5	93.3536	111.857	1617.23	1669.25	1659.85	2409.79	2190.59	2170.12	504.696	219.185	461.497	22.1829	26.7949	22.7274	0.926528
Benzene, 1-methoxy-3-methyl-	Ether	C8H10O	100-84-5	-	0.6	1227.04	1227.15	1198.63	1222.67	1184.65	1195.06	1666.81	1701.83	1629.35	1087.87	1162.19	1143.29	1253.4	1447.78	1636.2	235.71	292.665	193.033	258.735	223.081	245.313	1424.55	1476.52	1538.1	1251.28	1113.65	1225.84	1220.36	1184.14	1098.93	1652.88	1897.5	1627.2	0.387999
Pyrazine, 2,5-diethyl-	Heterocyclic compound	C8H12N2	13238-84-1	nutty, hazelnut	0.007	1212.5	1404.39	1351.8	1122.43	1097.84	1132.49	1674.44	1666.89	1821.43	1335.16	1387.3	1346.67	454.36	529.368	617.966	112.843	133.55	94.6546	65.2436	57.0452	55.5266	1508.2	1571.95	1682.34	1394.05	1207.31	1400.4	1299.47	1178.22	1125.37	2524.21	2823.29	2423.08	0.93606
trans,cis-2,6-Nonadien-1-ol	Alcohol	C9H16O	28069-72-9	green, cucumber, oily, violet, leafy	0.001	1009.79	1079	1075.05	1337.7	1333.13	1372.46	2453.47	2521.59	3566.19	1591.03	1555.31	1574.21	1039.78	1016.27	1169.4	1920.61	2332.21	1655.21	376.183	360.593	318.672	1374.17	1422.81	1509.07	1751.95	1608.39	1465.4	1826.46	1870.31	1699.6	2331.44	2820.98	2240.2	1.96165
Indane	Aromatics	C9H10	496-11-7	-	0.01	942.895	906.503	931.405	853.376	859.551	853.309	10.6429	11.1344	10.6677	878.206	816.15	875.432	842.217	968.134	13.8758	172.993	203.203	142.195	61.8454	61.0419	60.9495	1039.47	1073.19	1197.26	963.183	857.796	901.733	9.68468	10.305	8.74789	1624.01	1836.18	1623.18	0.58143
Pyridine, 3,4-dimethyl-	Heterocyclic compound	C7H9N	583-58-4	green	0.005	876.094	870.765	852.678	967.016	926.772	932.903	1768.28	1799.69	1618.94	875.047	927.635	917.713	18.9226	20.2563	21.9097	17.7926	22.0919	14.5712	19.5307	16.8393	18.5176	1033.96	1072.79	1125.74	1002.89	895.803	998.817	97.1373	81.3577	74.628	779.521	881.598	754.73	1.0668
Ethanone, 1-(2-pyridinyl)-	Ketone	C7H7NO	1122-62-9	popcorn, heavy, corn, chip, fatty, tobacco	0.1	801.996	803.995	780.547	782.737	761.127	764.704	962.531	991.438	949.373	693.782	733.437	730.172	944.516	1081.52	1228.7	171.557	213.011	140.496	188.316	162.365	178.547	932.56	972.274	1003.75	801.065	712.038	794.628	913.724	885.699	825.759	1145	1296.53	1113.63	0.242652
2-octenal	Aldehyde	C8H14O	2363-89-5	fatty, green, herbal	0.0002	784.521	775.065	797.319	707.156	718.717	746.63	16.6515	17.4205	16.6903	736.915	767.985	737.108	467.089	547.957	574.576	89.0221	129.838	72.1902	19.3523	16.6855	18.3484	874.452	901.795	919.31	786.047	719.836	754.776	829.189	826.032	749.927	1269.15	1460.11	1242.2	0.294905
Nonanal	Aldehyde	C9H18O	124-19-6	aldehyde, citrus, orange peel	0.001	700.553	736.955	726.167	646.004	632.825	659.506	335.479	334.997	348.447	821.127	847.039	865.425	17.5559	18.7932	20.3272	333.38	299.578	292.454	103.787	99.2052	108.233	869.141	883.416	887.456	862.004	790.137	1007.86	349.047	331.812	305.394	97.9544	112.105	96.8508	1.22812
(S)-(+)-alpha-Phellandrene	Terpenoids	C10H16	2243-33-6	dill	0.2	689.618	686.448	668.64	759.732	728.771	729.48	1546.99	1576.14	1431.07	678.255	715.443	703.558	97.6601	104.543	113.077	91.8281	114.017	75.2021	100.798	86.9081	95.5696	800.643	825.343	863.435	772.941	691.446	796.764	78.9226	83.9777	71.2884	552.075	623.622	529.422	0.972916
.alpha.-Pinene	Terpenoids	C10H16	80-56-8	fresh, camphor, sweet, pine, earthy, woody	0.274	605.288	574.492	581.402	615.507	580.512	557.956	1105.19	1150.71	854.722	528.259	686.169	687.141	359.246	451.668	525.469	208.408	242.772	177.128	40.2133	39.8818	33.7722	720.473	881.158	903.737	698.205	526.735	642.111	479.376	479.448	386.746	829.622	952.072	1008.74	1.23833
cis-7-Decen-1-al	Aldehyde	C10H18O	21661-97-2	citrus, aldehydic, cucumber	0.0022	603.276	644.257	645.86	782.307	779.858	740.551	1653.51	1696.24	1929.22	751.853	801.14	806.889	330.018	327.675	365.493	1016.17	1334.72	1198.42	252.04	255.582	262.775	807.603	839.465	885.235	884.785	786.1	721.628	1200.51	963	1124.84	1509.77	1753.69	1486.11	2.07007
.alpha.-Irone	Terpenoids	C14H22O	79-69-6	orris, floral, berry, violet, woody, powdery	0.002	569.123	526.99	563.627	760.49	688.125	571.53	2322.13	2513.61	4090.62	568.12	504.064	566.539	222.304	392.723	689.692	2077.25	2300.77	1604	1345.58	1091.29	1144.12	918.081	958.16	815.613	646.849	612.12	667.254	47.2516	37.5777	41.3935	584.379	655.69	612.987	0.406203
Benzaldehyde, 3-methyl-	Aldehyde	C8H8O	620-23-5	sweet, fruity, cherry, benzaldehyde, phenol	0.6	547.515	525.771	540.188	490.77	479.565	487.158	652.464	673.519	675.479	517.092	543.101	534.938	275.748	269.649	309.562	12.3206	14.2208	10.3992	1.25787	1.38731	1.04624	612.898	634.439	673.076	553.406	485.43	538.271	558.111	493.721	495.242	830.058	988.233	846.008	0.933878
Benzene, 1,2,3-trimethyl-	Aromatics	C9H12	526-73-8	-	0.26	544.125	537.588	531.402	540.613	520.228	528.863	695.913	702.92	674.105	482.941	506.69	497.189	591.374	688.244	785.51	111.212	138.084	91.0762	122.076	105.253	115.743	625.585	651.117	681.656	549.837	488.383	543.575	589.6	568.633	528.939	748.368	863.669	746.892	0.31459
3,4-Dimethyl-1,2-cyclopentadione	Ketone	C7H10O2	13494-06-9	sweet, maple, caramel, sugar, fenugreek, licorice	0.017	508.67	524.178	523.624	560.371	552.834	568.14	238.047	234.091	259.159	682.646	702.399	710.454	37.691	39.9232	42.57	169.724	143.266	154.338	55.3955	58.3615	55.1003	625.223	643.873	654.556	733.795	664.036	669.441	187.02	181.182	170.365	64.4855	72.6456	61.3254	1.0472
Phenol, m-tert-butyl-	Phenol	C10H14O	585-34-2	-	0.08	505.216	493.823	480.691	442.145	481.769	421.387	0.138794	0.145203	0.139117	592.421	581.691	627.615	0.156283	0.167298	0.180953	0.14695	0.182458	0.120344	0.161305	0.139077	0.152938	592.7	617.178	585.172	637.623	589.374	598.821	0.746339	0.671937	0.816694	1992.35	2345.12	2131.19	0.022524
2-Butanone, 4-(2,6,6-trimethyl-2-cyclohexen-1-yl)-	Ketone	C13H22O	31499-72-6	woody, floral, berry, orris, powdery, violet, raspberry, fruity	0.0017	469.234	439.534	459.833	579.617	584.421	470.572	203.381	209.204	319.825	536.218	526.454	553.077	944.416	1053.57	1541.66	12260.3	14590	11361.2	7950.71	6377.32	6599.17	560.095	620.823	534.242	410.437	368.394	409.54	285.992	216.583	227.333	20.6493	27.3762	21.5077	0.58765
Benzene, (2-isothiocyanatoethyl)-	Ester	C9H9NS	2257-09-2	green, horseradish, gooseberry, watercress	0.006	464.729	417.224	453.417	483.901	491.066	391.541	1121.46	1198.02	2358.35	523.18	497.916	564.186	595.124	861.404	1599.45	575.335	674.248	549.262	441.706	360.125	365.89	549.044	599.562	496.648	415.585	386.341	423.282	55.7775	48.9454	47.9347	1678.43	1985.75	1786.57	0.237573
(3E,5Z)-1,3,5-Undecatriene	Hydrocarbons	C11H18	51447-08-6	-	2e-05	391.151	379.178	382.244	8930.52	8823.37	9341.43	12248.4	12200	14816.4	10777.3	10352.3	9492.33	2894.23	2719.16	3649.96	9994.22	11796	8635.32	524.352	10835.2	497.152	8002.99	8368.2	469.529	11301.2	10190.3	10755	10575.4	10224	9865.61	38137.4	43079.5	36492.4	0.901802
Dodecanenitrile	Nitrogen compounds	C12H23N	2437-25-4	citrus, orange, peel, metallic, spicy	9e-05	379.163	348.32	363.635	475.619	503.042	364.234	2425.95	2594.32	3730.34	450.289	401.645	425.371	315.922	480.687	1105.71	3623.14	4108.52	3574.79	4752.25	3878.71	3927.67	684.909	771.877	502.42	507.388	464.264	487.125	1191.38	954.755	1001.98	183.871	246.53	253.654	0.23362
Acetic acid, phenyl ester	Ester	C8H8O2	122-79-2	phenol, medicinal, animalic, resinous, castoreum, woody, smoky, burnt	0.2	361.849	364.917	356.105	340.808	332.022	337.448	436.841	450.719	453.544	341.024	357.723	351.814	176.095	176.376	195.921	7.50196	8.66464	6.367	1.53202	1.32091	1.45255	403.965	417.729	443.869	362.233	317.762	353.489	366.807	325.333	324.276	540.257	658.87	565.497	0.860438
.gamma.-Terpinene	Terpenoids	C10H16	99-85-4	oily, smoky	2.1	337.33	322.847	331.747	300.32	293.849	298.182	397.39	411.726	411.681	316.679	333.203	328.254	173.935	168.311	196.024	7.81379	9.06891	6.63354	1.6035	1.38253	1.52032	376.219	389.275	412.27	338.917	297.478	329.954	342.203	301.283	303.85	505.556	599.337	513.493	0.860434
2-Buten-1-one, 1-(2,6,6-trimethyl-1,3-cyclohexadien-1-yl)-, (E)-	Terpenoids	C13H18O	23726-93-4	apple, rose, honey, tobacco, sweet	0.0015	317.962	287.609	309.69	418.175	408.413	297.54	1367.09	1476.92	2250.05	371.543	335.705	366.492	845.188	1227.69	2349.93	2682.74	3072.46	3349.16	7422.06	5849.02	6088.15	514.912	586.07	427.994	360.066	297.621	353.967	114.301	89.7434	87.6802	22.0692	26.6575	22.6109	0.455109
.beta.-Pinene	Terpenoids	C10H16	127-91-3	dry, woody, resinous, pine, hay, green	0.14	276.765	265.538	268.38	264.695	250.119	253.401	316.921	324.907	289.144	228.619	236.183	229.948	1109.35	1264.84	1459.08	657.617	792.775	541.663	1269.58	1110.72	1125.43	312.454	307.144	310.686	255.73	239.793	308.483	237.324	257.064	236.486	338.076	385.424	321.46	1.53905
Cyclohexene, 1-methyl-4-(1-methylethylidene)-	Terpenoids	C10H16	586-62-9	pine, plastic	0.2	271.321	278.471	276.202	304.817	302.57	310.063	183.909	184.29	212.796	381.382	381.151	387.084	15.2445	16.3079	11.8514	81.3078	95.6488	73.8104	26.4952	26.2331	26.1255	385.058	396.389	399.256	398.118	363.948	454.864	100.316	97.2415	86.4565	49.2473	54.5934	48.1176	1.24877
Benzenemethanol, .alpha.-methyl-	Alcohol	C8H10O	98-85-1	fresh, sweet, gardenia, hyacinth	0.479	244.699	246.669	240.681	230.706	224.454	228.019	295.657	317.824	306.601	230.997	241.702	237.106	124.034	143.121	137.805	5.42742	6.33375	4.60203	1.11989	0.965566	1.0618	274.017	283.092	300.998	245.768	216.669	238.556	248.435	222.495	220.721	369.262	463.406	397.667	0.850773
9-Decenal	Aldehyde	C10H18O	39770-05-3	fresh, green, citrus, floral, rose, fatty	0.0022	237.252	229.99	231.85	218.786	214.747	213.845	6912.62	7148.1	9676.59	208.3	224.203	228.101	7116.69	7461.4	8923.84	289.741	359.752	237.282	318.045	274.217	301.546	266.99	279.833	284.792	243.526	216.671	228.032	1880.57	1532.04	1481.88	4670.84	5045.87	4596.92	0.245325
Benzene, nitroso-	Nitrogen compounds	C6H5NO	586-96-9	-	0.15	230.845	229.136	223.458	252.833	250.881	243.716	519.097	528.228	480.154	235.663	248.607	244.936	35.4179	37.9142	41.0089	33.3029	41.3499	27.2732	36.556	31.5185	34.6598	269.297	288.715	301.749	269.543	240.489	269.66	28.6225	30.4558	25.8538	201.139	226.166	194.768	0.967993
Pyrazine, 2-ethyl-5-methyl-	Heterocyclic compound	C7H10N2	13360-64-0	coffee, beany, nutty, grassy, roasted	0.016	230.519	229.687	223.541	220.631	214.65	216.865	300.575	267.383	278.683	222.895	231.284	227.628	57.6363	69.2375	80.57	45.1612	65.0345	47.2904	9.91455	8.5483	9.40025	265.946	275.544	285.83	231.41	204.811	213.792	192.514	184.435	172.42	362.173	388.087	330.093	1.35209
Pyrazine, 2,6-diethyl-	Heterocyclic compound	C8H12N2	13067-27-1	nutty, hazelnut	0.006	230.474	235.247	223.579	212.359	208.763	218.766	265.942	261.673	283.15	210.724	220.839	215.5	88.219	101.364	117.475	17.4308	21.868	14.4434	12.7399	9.27154	10.8073	250.762	256.857	281.291	232.424	201.533	255.227	207.175	189.206	182.94	405.311	522.639	445.612	0.799659
Thymol	Terpenoids	C10H14O	89-83-8	herbal, thyme, phenol, medicinal, camphor	0.188	214.986	210.137	204.549	188.147	205.008	179.314	0.0590611	0.0617887	0.0591989	252.094	247.528	267.07	0.0665034	0.0711905	0.0770015	0.062532	0.0776418	0.0512102	0.0686404	0.0591816	0.0650798	252.213	262.629	249.009	271.329	250.797	254.817	0.317591	0.28593	0.347529	847.81	997.921	906.889	0.022524
1,6,10-Dodecatriene, 7,11-dimethyl-3-methylene-	Terpenoids	C15H24	77129-48-7	-	0.087	213.144	193.609	201.439	275.276	278.847	222.394	629.725	654.711	1037.81	220.022	213.227	222.713	240.302	321.719	781.822	2.47643	3.07482	21.7822	15.5226	12.6665	12.8866	213.988	236.425	203.658	169.774	157.174	161.885	63.8868	50.7968	56.9541	960.246	1135.32	1019.57	0.277823
(E)-.beta.-Farnesene	Terpenoids	C15H24	18794-84-8	woody, citrus, herbal, sweet	0.087	213.144	193.609	201.439	275.276	278.847	222.394	629.725	654.711	1037.81	220.022	213.227	222.713	240.302	321.719	781.822	2.47643	3.07482	21.7822	15.5226	12.6665	12.8866	213.988	236.425	203.658	169.774	157.174	161.885	63.8868	50.7968	56.9541	960.246	1135.32	1019.57	0.277823
cis-.beta.-Farnesene	Terpenoids	C15H24	28973-97-9	citrus, green	0.087	213.144	193.609	201.439	275.276	278.847	222.394	629.725	654.711	1037.81	220.022	213.227	222.713	240.302	321.719	781.822	2.47643	3.07482	21.7822	15.5226	12.6665	12.8866	213.988	236.425	203.658	169.774	157.174	161.885	63.8868	50.7968	56.9541	960.246	1135.32	1019.57	0.277823
L-Fenchone	Terpenoids	C10H16O	7787-20-4	camphor, herbal, earthy, woody	0.11	207.527	218.284	217.793	234.968	234.575	198.579	120.05	133.771	144.706	249.818	256.987	264.1	17.3515	17.9521	19.0014	52.3594	62.5523	47.4389	17.9295	17.3312	17.7467	259.862	266.601	269.595	263.035	238.251	305.242	61.8907	60.9283	56.5649	29.2201	32.7018	28.4606	1.13422
.alpha.-Ionone	Terpenoids	C13H20O	127-41-3	sweet, woody, floral, violet, orris, tropical, fruity	0.00378	204.818	190.7	198.623	252.088	251.951	205.585	106.388	108.424	128.201	229.069	224.351	233.841	319.401	478.817	656.631	5140.89	6088.93	4762.58	3314.39	2661.77	2764.53	239.499	265.144	228.61	176.816	157.551	177.63	116.515	91.2065	91.0298	50.6438	64.0565	57.7548	0.667726
Benzene, 1-methyl-3-(1-methylethyl)-	Terpenoids	C10H14	535-77-3	-	0.8	197.671	194.036	193.877	171.041	165.253	168.991	59.9853	116.992	113.243	180.652	192.376	192.052	161.878	184.238	206.556	20.7273	24.4825	17.1734	8.30698	6.96403	7.02557	218.842	227.267	231.082	193.692	172.521	188.91	9.29199	8.11091	8.61275	329.41	363.976	327.654	0.182744
Pyrazine, 2-methyl-3-(methylthio)-	Heterocyclic compound	C6H8N2S	2882-20-4	roasted meat, nutty, almond, vegetable	0.001	183.182	69.3639	36.5144	396.44	363.584	382.334	506.769	553.11	1195.74	130.504	89.6349	288.436	38.4201	41.1514	42.3505	35.1038	44.6565	24.769	4.03763	6.30155	5.16176	75.2161	82.5722	45.9317	148.184	134.583	130.034	746.662	675.926	620.007	442.332	505.526	437.807	1.50889
Benzene, (1-methylethyl)-	Aromatics	C9H12	98-82-8	-	0.1	182.282	201.413	174.925	218.249	206.9	197.476	324.209	336.96	249.013	188.304	201.034	202.114	103.633	130.57	155.013	60.005	69.5874	51.0079	11.7037	9.91131	9.83373	248.599	258.974	265.69	204.708	182.21	195.649	140.297	139.88	135.945	303.612	350.657	297.822	1.20778
2-Isopropylpyrazine	Heterocyclic compound	C7H10N2	29460-90-0	minty, green, nutty, honey	0.1	166.622	166.074	159.052	168.556	163.988	160.384	245.997	248.819	199.064	159.234	170.338	171.156	62.081	74.7359	89.4512	787.987	925.731	655.077	162.308	149.486	137.118	201.03	212.576	210.244	169.938	153.061	172.69	173.459	170.148	161.808	288.618	325.251	285.377	1.40386
2-Cyclopenten-1-one, 3-ethyl-2-hydroxy-	Ketone	C7H10O2	21835-01-8	strong, caramel	0.052	166.296	171.366	171.185	183.198	180.734	185.738	77.8232	76.5299	84.7249	223.173	229.631	232.264	12.3221	13.0518	13.9171	55.4868	46.8369	50.4568	18.1101	19.0797	18.0136	204.4	210.497	213.99	239.895	217.089	218.856	61.1412	59.2325	55.6963	21.0818	23.7495	20.0487	1.0472
Pyrazine, 3-ethyl-2,5-dimethyl-	Heterocyclic compound	C8H12N2	13360-65-1	potato, cocoa, roasted, nutty	0.0086	160.796	164.126	155.985	148.158	145.648	152.627	185.541	182.562	197.547	147.017	154.074	150.349	61.5482	70.7191	81.9594	12.161	15.2567	10.0768	8.88833	6.46852	7.53997	174.95	179.202	196.249	162.156	140.605	178.065	144.541	132.005	127.632	282.775	364.632	310.892	0.799659
Ethanone, 1-(3-pyridinyl)-	Ketone	C7H7NO	350-03-8	sweet, nutty, dry, hawthorn, phenol, woody, popcorn	0.5	160.399	160.799	156.109	156.547	152.225	152.941	192.506	198.288	189.875	138.756	146.687	146.034	188.903	216.303	245.741	34.3115	42.6023	28.0992	37.6632	32.4731	35.7095	186.512	194.455	200.749	160.213	142.408	158.926	182.745	177.14	165.152	228.999	259.305	222.725	0.242652
o-Toluidine	Amine	C7H9N	95-53-4	-	0.11	151.929	177.768	150.973	130.25	132.544	128.758	226.032	226.725	227.936	166.963	176.923	181.397	77.2966	87.762	107.216	3.66532	4.2331	3.13404	0.444946	0.416048	0.37121	172.3	182.465	217.616	187.239	139.539	183.037	159.335	164.785	138.564	295.288	334.155	285.984	0.950006
Butanenitrile, 4-(methylthio)-	Ether	C5H9NS	59121-24-3	-	0.082	150.27	184.764	149.283	165.991	135.674	164.184	237.761	237.653	241.126	171.128	182.001	180.756	78.4208	98.1968	112.066	4.43946	5.01945	3.62928	0.887504	0.765204	0.841467	169.309	181.043	223.909	157.133	138.583	182.087	157.34	169.168	137.179	322.578	343.413	293.309	0.897363
Copaene	Terpenoids	C15H24	3856-25-5	woody, spicy, honey	0.006	140.907	176.186	178.556	198.43	197.382	166.874	684.919	709.525	1347.06	182.079	177.022	180.69	565.596	759.905	1710.7	234.892	275.276	217.553	189.071	144.346	146.673	230.147	264.768	234.562	175.557	155.849	166.055	120.217	95.4767	95.0851	23.4791	28.3606	24.0554	0.122737
3-Octanone	Ketone	C8H16O	106-68-3	fresh, herbal, lavender, sweet, mushroom	0.0013	138.375	133.989	135.746	131.056	128.133	130.435	156.396	165.287	143.565	114.401	117.764	118.777	618.347	759.422	876.675	297.803	355.334	250.87	221.462	262.565	281.177	156.177	154.557	160.661	125.164	119.439	146.123	116.934	119.372	112.108	162.769	190.446	157.197	1.2318
Propanoic acid, 2-methyl-, pentyl ester	Ester	C9H18O2	2445-72-9	fruity, apple, banana, apricot, buttery	0.043	137.9	133.331	136.011	106.414	106.427	104.779	0.133752	0.139929	0.134064	131.364	137.027	135.324	66.3674	65.6186	74.3038	3.09968	3.33094	2.55001	0.777226	0.725357	0.882965	154.427	160.438	170.735	139.556	122.81	136.447	140.829	124.57	108.849	0.159236	0.192343	0.163144	0.529564
Bicyclo[3.1.1]hept-2-ene-2-methanol, 6,6-dimethyl-	Terpenoids	C10H16O	515-00-4	woody, minty	0.007	126.888	130.919	128.721	176.954	171.655	175.604	812.437	850.625	922.474	146.941	153.993	185.438	95.9829	95.5084	109.67	80.4129	93.1701	75.9929	16.4737	14.2036	15.6191	159.14	164.1	167.277	304.342	283.813	290.413	425.693	446.103	396.536	636.501	744.046	627.91	1.5605
(+)-3-Carene	Terpenoids	C10H16	498-15-7	sweet	0.044	122.331	120.864	118.309	114.299	110.97	112.488	130.14	131.587	119.469	112.684	116.085	115.037	20.9392	22.415	24.2446	19.6888	24.4462	16.124	21.612	18.6338	20.4909	140.107	143.139	148.997	120.122	107.753	99.757	92.7227	90.0277	88.0095	170.306	184.522	154.725	0.997865
Disulfide, methyl propyl	Sulfur compounds	C4H10S2	2179-60-4	sulfury, onion, radish, mustard, tomato	0.125	119.142	115.745	112.255	125.312	118.569	113.037	184.111	191.42	142.98	107.333	114.67	114.988	60.0826	75.7435	97.8182	34.8897	40.5757	29.6684	6.59609	6.42461	5.44128	142.708	146.997	151.235	117.016	104.677	105.433	80.2144	80.1659	78.1325	171.809	199.151	168.766	1.20721
Oxirane, phenyl-	Heterocyclic compound	C8H8O	96-09-3	-	0.3	116.727	114.859	113.779	107.375	103.991	105.982	144.997	141.864	142.041	104.269	111.681	120.846	67.4507	58.5413	75.4824	5.62347	6.62462	4.73957	1.17132	1.00991	1.11056	125.413	130.814	135.654	124.711	100.17	121.365	114.907	122.707	101.59	196.95	201.914	172.429	0.917312
Phenol	Phenol	C6H6O	108-95-2	phenol, medicinal	0.03	106.914	104.533	103.67	105.142	100.298	101.015	128.324	131.752	117.471	91.5646	94.74	93.6037	500.844	613.961	713.035	329.893	390.496	272.298	664.708	584.405	556.447	124.456	126.333	128.932	103.742	94.0598	87.9569	98.4401	100.463	94.5692	136.609	157.058	130.598	1.46184
2-Propen-1-ol, 3-phenyl-, acetate, (E)-	Ester	C11H12O2	21040-45-9	sweet, floral, spicy, balsamic	0.002	100.678	95.3677	100.409	106.027	108.048	103.877	333.624	340.225	499.585	112.18	107.707	113.558	145.409	204.89	383.991	199.922	237.008	205.12	166.221	138.384	312.066	129.404	138.791	113.819	94.5958	88.6744	96.1121	38.4607	35.5535	36.4537	282.271	330.441	282.525	0.148257
Benzene, 1,2-diethyl-	Aromatics	C10H14	135-01-3	-	0.052	100.014	82.5621	96.1972	79.8979	77.0429	77.5269	102.705	98.1829	94.6378	85.5168	89.8465	89.4184	60.5015	47.219	61.0139	8.00613	9.65445	6.78813	1.85719	1.32255	1.58914	99.9893	105.05	109.873	91.7367	80.7217	88.5532	93.8126	93.0524	84.1429	120.903	129.292	108.334	0.965436
D-Fenchone	Terpenoids	C10H16O	4695-62-9	camphor, thuja, cedar leaf, herbal, earthy, woody	0.24	95.1165	100.047	99.8219	107.694	107.513	91.0152	55.0227	61.3119	66.3237	114.5	117.786	121.046	7.95277	8.22805	8.709	23.998	28.6698	21.7428	8.21767	7.94345	8.13392	119.103	122.192	123.564	120.558	109.198	139.902	28.3666	27.9255	25.9256	13.3925	14.9883	13.0444	1.13422
Butanoic acid, 3-methyl-, phenylmethyl ester	Ester	C12H16O2	103-38-8	sweet, fruity, apple, pineapple, herbal	0.01	92.487	87.7206	89.5166	104.237	108.372	83.06	312.382	336.562	563.136	98.6911	93.3193	98.6691	355.885	492.207	915.975	395.037	451.785	384.454	709.723	561.142	581.911	128.975	144.717	122.486	91.7051	83.8963	97.8343	38.8329	29.5183	30.181	7.25897	8.76817	7.43714	0.453978
Pyrazine, 2-ethyl-6-methyl-	Heterocyclic compound	C7H10N2	13925-03-6	roasted, potato	0.04	92.2074	91.8747	89.4166	88.2525	85.8598	86.7459	120.23	106.953	111.473	89.1579	92.5136	91.0513	23.0545	27.695	32.228	18.0645	26.0138	18.9162	3.96582	3.41932	3.7601	106.378	110.218	114.332	92.5639	81.9246	85.5169	77.0054	73.7738	68.9681	144.869	155.235	132.037	1.35209
Benzene, nitro-	Nitrogen compounds	C6H5NO2	98-95-3	-	0.15	79.2414	81.0189	78.3929	74.0742	72.1173	74.8617	96.9224	96.2046	104.682	77.2362	80.4444	78.1524	28.6735	29.0192	33.287	6.95695	8.04229	5.71047	3.98586	3.5446	3.27378	88.0257	91.9733	98.1219	81.483	71.0162	80.1686	75.5626	68.386	65.4549	147.136	161.599	107.275	0.934407
Benzene, 2-methyl-1,3-dinitro-	Nitrogen compounds	C7H6N2O4	606-20-2	-	0.05	74.652	67.5646	72.2763	54.6826	57.484	38.0446	228.476	247.081	348.536	83.3013	79.4863	83.8434	90.9702	130.408	259.315	158.176	182.321	158.237	128.595	101.508	103.974	83.4847	92.6086	74.9673	63.5184	58.2366	63.182	21.2436	16.9641	18.3047	188.29	220.792	197.587	0.425024
1-methylformylpyrrole	Aldehyde	C6H7NO	1192-58-1	roasted, nutty	0.037	70.656	68.8799	52.6233	72.7028	69.5071	67.644	104.032	106.517	86.2168	65.2161	71.3364	71.7743	20.5951	25.1787	28.3994	271.727	317.698	224.109	45.7097	37.5205	38.2128	65.207	86.0312	87.398	69.8126	62.8803	65.2954	58.7061	43.0952	41.1757	101.335	112.944	100.314	1.65588
Benzaldehyde, 2-hydroxy-	Aldehyde	C7H6O2	90-02-8	medicnal, spicy, cinnamon, wintergreen, cool	0.34	66.5567	68.0081	64.5868	65.6111	62.8726	64.9353	60.1496	89.98	64.5612	60.3533	62.313	60.7891	36.5343	41.3175	44.3221	6.87051	8.53066	5.62656	7.54165	6.50239	7.15044	73.1473	76.6984	80.8854	64.7038	58.0899	60.482	67.2701	60.1014	61.3015	80.8947	125.916	107.137	0.553495
Indole	Heterocyclic compound	C8H7N	120-72-9	animalic, floral, moth, mothball, fecal, naphthelene	0.04	61.0441	61.4845	60.4318	55.185	60.461	52.8376	8.69985	9.10162	8.72014	74.184	72.8814	78.895	9.79611	10.4865	11.3425	9.21112	11.4368	7.54339	10.1109	8.71759	9.58641	74.9493	77.4725	73.3281	80.0533	74.4651	75.0561	7.91658	8.42365	7.15081	250.49	296.61	268.672	0.0582164
1-Hexanol, 2-ethyl-	Alcohol	C8H18O	104-76-7	citrus, fresh, floral, oily, sweet	1.28	60.5253	59.1195	59.1736	58.8055	56.2773	57.3371	75.0484	76.1551	73.3754	52.4879	55.0377	54.7936	67.3266	77.6897	88.6001	11.9383	14.823	9.77683	13.1045	11.2987	12.4248	69.125	71.8228	74.1297	60.7529	54.1284	59.9344	66.0248	63.7219	59.4287	82.2903	94.1329	81.5654	0.296368
2,3-Diethylpyrazine	Heterocyclic compound	C8H12N2	15707-24-1	burnt, caramel, chemical, mothball, prickling, roasted, hazelnut	0.05	57.7124	59.4505	57.1619	54.0652	52.2792	54.612	70.326	70.2775	76.5023	55.6253	58.1286	56.4973	20.9455	23.6055	23.6708	4.28632	5.26211	0.290605	2.77053	2.14433	1.84656	63.6095	66.0575	71.0953	58.7105	51.4724	57.7923	54.4404	49.4456	47.2782	105.961	116.783	78.4849	0.626883
3-Nonanone	Ketone	C9H18O	925-78-0	caramel, spicy, sweet	0.017	57.0936	59.7537	59.947	64.8438	64.4801	66.0554	37.7481	37.7928	87.3983	83.5268	85.9951	87.991	9.24309	10.7359	12.7789	43.7849	50.3527	37.9566	10.7621	9.82534	10.1901	87.003	90.6444	90.8839	88.8883	79.2096	102.863	48.8737	43.8485	41.8394	9.48533	11.0562	8.98373	1.28462
2-Buten-1-one, 1-(2,6,6-trimethyl-1,3-cyclohexadien-1-yl)-	Ketone	C13H18O	23696-85-7	natural, sweet, fruity, rose, plum, grape, raspberry, sugar	0.0015	55.1992	55.6749	56.2451	62.793	63.5741	55.8786	151.917	161.887	452.067	59.6571	65.5156	68.339	113.092	150.811	232.845	152.142	197.824	194.946	48.6986	39.3666	42.4313	60.1859	66.5934	71.2658	49.9212	42.3409	45.1662	7.00807	7.45695	6.33018	9.16884	11.0751	9.39389	0.440914
2-Octenal, (E)-	Aldehyde	C8H14O	2548-87-0	fresh, cucumber, fatty, green, herbal, banana, waxy, leafy	0.003	52.3014	51.671	53.1546	47.1438	47.9145	49.7754	1.1101	1.16137	1.11269	49.1277	51.199	49.1405	31.1393	36.5305	38.3051	5.93481	8.65589	4.81268	1.29015	1.11236	1.22323	58.2968	60.1196	61.2873	52.4031	47.9891	50.3184	55.2793	55.0688	49.9951	84.6103	97.3404	82.8136	0.294905
Bicyclo[3.1.0]hexane, 4-methylene-1-(1-methylethyl)-	Terpenoids	C10H16	3387-41-5	woody, terpene, citrus, pine, spice	0.98	50.7234	49.7624	48.3043	52.0389	49.5894	48.2759	78.7091	81.0509	64.7603	47.1226	50.3196	50.2765	19.4662	23.9589	28.9225	206.036	241.83	171.379	29.5068	26.8417	24.7991	60.7241	63.1308	63.5956	51.1201	46.3552	51.1927	31.077	30.4522	28.8059	80.6009	89.8919	78.8368	1.58047
Phenol, p-tert-butyl-	Phenol	C10H14O	98-54-4	oakmoss, leathery	0.8	50.5216	49.3823	48.0691	44.2145	48.1769	42.1387	0.0138794	0.0145203	0.0139117	59.2421	58.1691	62.7615	0.0156283	0.0167298	0.0180953	0.014695	0.0182458	0.0120344	0.0161305	0.0139077	0.0152938	59.27	61.7178	58.5172	63.7623	58.9374	59.8821	0.0746339	0.0671937	0.0816694	199.235	234.512	213.119	0.022524
5-Hepten-2-one, 6-methyl-	Ketone	C8H14O	110-93-0	herbal, green, citrus, musty, lemon grass	0.05	49.7302	49.3122	47.8089	50.0177	47.596	47.1677	62.163	63.0971	56.801	42.5226	45.151	44.4002	247.843	285.403	346.382	156.325	183.965	129.288	305.148	271.093	266.034	57.6272	60.4172	62.8682	48.6132	43.3335	45.9989	48.1579	46.4252	44.442	65.4789	74.493	63.3796	1.46547
1,6,10-Dodecatrien-3-ol, 3,7,11-trimethyl-	Terpenoids	C15H26O	7212-44-4	floral, green, waxy, citrus, woody	0.01	48.3277	40.4321	47.6739	40.6673	38.6029	31.5797	40.3071	45.8313	49.486	84.4299	74.4317	81.7561	41.4332	45.7158	55.2859	31.7278	36.9881	30.4164	48.6236	45.4695	47.493	40.5038	41.0761	36.8779	38.6573	41.8061	40.5266	2.14098	2.59065	2.21189	0.560221	0.676695	0.573971	0.0584546
3-Decanol	Alcohol	C10H22O	1565-81-7	-	0.079	48.08	49.7539	48.9588	62.0902	77.5734	77.9121	333.441	351.635	378.999	54.0235	57.8098	58.7819	1.2489	1.33692	1.44605	31.3746	36.7807	30.0361	1.28903	5.55699	1.22216	60.7882	62.3225	63.3759	109.278	101.291	102.456	159.856	168.611	149.772	288.524	330.735	294.679	1.84211
Methyl anthranilate	Ester	C8H9NO2	134-20-3	fruity, grape, orange, flowery, neroli	0.003	45.8421	38.0494	38.498	47.5616	50.1957	38.2069	169.88	176.993	310.891	55.1692	52.2305	51.6635	93.9546	115.126	146.958	127.407	151.599	114.487	53.4696	41.0575	44.3665	54.2336	62.6601	53.2563	38.2963	36.2421	36.6659	17.04	15.3168	13.815	3.76661	4.54972	3.85906	0.477577
2-Undecenal, E-	Aldehyde	C11H20O	53448-07-0	fresh, fruity, citrus, orange, peel	0.00078	44.3369	47.1526	44.9424	49.6503	51.0668	43.3302	168.804	179.392	295.049	48.7833	44.4329	45.9647	106.312	228.96	364.708	58.3009	68.4124	41.6733	6.49195	5.59734	6.15519	59.1623	71.8641	60.6775	48.5862	41.7985	43.1946	32.7625	27.043	26.7959	6.65027	8.03291	6.8135	0.831837
10-Undecenal	Aldehyde	C11H20O	112-45-8	waxy, aldehydic, rose, mandarin, citrus, soapy, fatty	0.0035	42.1351	41.9656	42.4703	37.8017	34.0469	41.3326	6.68533	6.99407	6.70092	39.2099	40.1663	41.8836	7.52774	8.0583	8.71606	7.07821	8.78854	5.79665	7.76964	6.69896	7.3666	54.4596	45.4316	55.3645	62.1122	56.7652	58.412	6.08343	6.47309	5.49499	134.202	150.536	164.631	0.138215
Furan, 2-pentyl-	Heterocyclic compound	C9H14O	3777-69-3	fruity, green, earthy, beany, vegetable, metallic	0.006	41.3317	47.3663	40.1802	53.333	42.0886	43.6853	76.8208	103.438	93.2786	38.585	49.9894	41.944	0.251577	0.269308	4.15996	0.236554	0.293713	0.193724	0.259662	0.22388	0.246192	55.5758	58.5468	50.2524	44.7498	49.1061	54.087	2.16429	1.08165	2.20275	31.434	35.1515	37.7291	0.96038
1-Propanol, 3-(methylthio)-	Alcohol	C4H10OS	505-10-2	cabbage, cooked potato, garlic	0.036	40.5864	40.6001	39.0115	41.058	38.8214	38.628	50.6921	51.5182	46.7048	34.7421	37.0492	36.4016	205.88	236.328	287.4	129.973	151.152	107.176	254.065	224.259	219.917	47.4445	49.8407	51.4301	40.1759	35.4008	37.6274	40.0099	38.5718	36.4691	54.1181	61.5057	52.908	1.46803
2-Methoxy-5-methylphenol	Phenol	C8H10O2	1195-09-1	-	0.013	40.3722	41.8775	40.8993	55.9647	55.3592	53.9907	265.468	279.404	300.402	46.665	48.4597	50.2068	29.6086	29.9446	34.2622	24.1391	28.374	23.0996	4.29815	4.56252	4.81737	51.1959	52.1092	51.5455	96.195	82.1373	84.1717	136.513	144.713	129.157	197.722	227.083	241.906	1.54474
Phenol, 2,5-bis(1-methylethyl)-	Phenol	C12H18O	35946-91-9	-	0.1	36.6928	34.4024	36.1922	44.7487	45.6733	37.1306	16.322	17.075	25.3523	41.6655	39.9243	42.462	65.8783	81.4016	109.667	905.294	1069.32	838.888	586.623	469.456	486.402	43.6828	48.6132	41.8308	32.0253	29.0453	31.3602	21.6976	16.5554	16.9128	2.98233	3.21051	2.63542	0.604354
Pentanoic acid, 3-methylbutyl ester	Ester	C10H20O2	2050-09-1	fruity, ripe apple, green	0.1	35.9839	37.7262	37.651	40.7788	40.4848	41.4985	17.5489	17.1273	18.0242	51.7456	52.9487	54.0106	0.790041	0.845723	0.914755	11.594	11.0827	10.4551	4.5528	4.38591	4.42951	45.2856	46.4609	47.1456	54.8279	49.6957	51.8549	14.1855	13.6019	12.7273	4.4566	5.36739	4.27908	1.15661
β-Thujene	Terpenoids	C10H16	28634-89-1	-	0.98	35.9248	35.1982	34.2352	36.7182	35.0553	34.0963	55.787	57.5596	46.4514	33.4015	35.5629	35.434	14.56	17.9214	21.5641	143.684	168.214	119.518	20.7126	18.918	17.5064	43.1046	44.5833	44.9961	36.0827	32.7493	36.4673	29.9929	29.1481	28.1457	56.6791	63.2908	55.424	1.68613
Phenol, 2-(1-methylethyl)-	Phenol	C9H12O	88-69-7	medicinal, cresol, phenol	0.001	33.6484	34.0628	33.2195	49.7959	46.0763	46.3793	172.183	177.452	236.153	37.5848	44.6738	43.2755	28.7216	24.7637	31.9813	4.35036	53.8208	3.5627	4.77533	4.11727	4.52761	42.866	42.5638	41.6772	71.2107	69.4469	74.0693	119.945	114.948	111.199	177.985	197.832	165.623	1.15154
Octanal	Aldehyde	C8H16O	124-13-0	lemon, citrus, green grass	0.0007	31.5937	28.3672	35.2889	24.9533	19.436	14.6398	8323.11	8664.22	8125.68	24.9854	26.9478	12.4359	2374.73	2681.19	2840.12	2.67632	3.32301	2.19176	2.93776	2.53293	2.78537	33.2127	27.8878	20.5938	17.0689	10.0069	2.10632	2329.25	2253.11	2098.89	2602.86	2870.85	2549.62	0.583213
[truncated: 163 more rows]

## Sheet: Table S3
Table S3 FPKM values for gene expression levels in all citrus RNA-seq samples
ID	YM-1	YM-2	YM-3	TN-1	TN-2	TN-3	ZYXC-1	ZYXC-2	ZYXC-3	ZR-1	ZR-2	ZR-3	KBS-1	KBS-2	KBS-3	CA-1	CA-2	CA-3	SCM-1	SCM-2	SCM-3	KT-1	KT-2	KT-3	L131-1	L131-2	L131-3	XY-1	XY-2	XY-3	XC-1	XC-2	XC-3
[truncated: 26,588 more rows]

## Sheet: Table S4
Table S4 Genes and connectivity within key modules
[truncated: 176 more rows]

[truncated: 1 more sheets: Table S5]
